# Supplementary material for: Coaxially printed magnetic mechanical electrical hybrid structures with actuation and sensing functionalities
Source: Nat Commun. 2023 Jul 22;14:4428. doi: 10.1038/s41467-023-40109-z (PMC10363174; doi:10.1038/s41467-023-40109-z)
Supplement: Supplementary file 15 — Source Data [file 41467_2023_40109_MOESM15_ESM.xlsx]

## Sheet: Figure 1
Figure 1-f			Figure 1-g			Figure 1-h
Magnetic flux density(mT)	Deformation angle α (°)		Magnetic flux density(mT)	△L (μH)		Magnetic flux density(mT)	Voltage (V)
1.22454	0.01542		1.22454	0		5.568	0.01745
3.27904	5.48521		3.27904	-0.0001		23.4432	0.03085
4.56558	8.78918		4.56558	-0.0002		35.5776	0.04123
4.98319	9.83938		4.98319	-0.0004		47.8848	0.05181
5.39601	10.866		5.39601	-0.0005		72.288	0.07326
5.80479	11.8708		5.80479	-0.0006		95.5584	0.09307
6.21025	12.8553		6.21025	-0.0007		118.982	0.11601
6.61277	13.8201		6.61277	-0.0009		142.368	0.13655
7.01306	14.7665		7.01306	-0.0007		158.112	0.15132
7.41187	15.696		7.41187	-0.001		173.376	0.16459
7.80954	16.609		7.80954	-0.0011		187.334	0.17663
8.20682	17.5066		8.20682	-0.0012
8.60443	18.3899		8.60443	-0.0014
9.00275	19.2593		9.00275	-0.0015
9.40248	20.1157		9.40248	-0.0016
9.80438	20.9602		9.80438	-0.0017
10.2088	21.7927		10.2088	-0.002
10.6165	22.6142		10.6165	-0.0021
11.0281	23.4254		11.0281	-0.0022
11.4441	24.2263		11.4441	-0.0024
11.8652	25.0177		11.8652	-0.0027
12.292	25.8		12.292	-0.0028
12.7251	26.5733		12.7251	-0.0033
13.165	27.338		13.165	-0.0037
13.6126	28.0946		13.6126	-0.0039
14.0681	28.843		14.0681	-0.0041
14.5324	29.5835		14.5324	-0.0049
15.0062	30.3165		15.0062	-0.0051
15.4897	31.0418		15.4897	-0.0057
15.9838	31.7596		15.9838	-0.0059
16.4892	32.4701		16.4892	-0.0065
17.0062	33.1731		17.0062	-0.007
17.5356	33.8687		17.5356	-0.0076
18.0781	34.5571		18.0781	-0.0078
18.634	35.2379		18.634	-0.0086
19.2041	35.9113		19.2041	-0.009
19.7893	36.5773		19.7893	-0.0095
20.3896	37.2355		20.3896	-0.0104
21.0059	37.886		21.0059	-0.0109
21.6391	38.5288		21.6391	-0.0114
22.2893	39.1636		22.2893	-0.0121
22.9574	39.7902		22.9574	-0.0129
23.6441	40.4089		23.6441	-0.0137
24.3496	41.0191		24.3496	-0.0144
25.0749	41.6208		25.0749	-0.0151
25.8206	42.2143		25.8206	-0.0161
26.5869	42.7989		26.5869	-0.0171
27.3748	43.3749		27.3748	-0.0178
28.185	43.9422		28.185	-0.0189
29.0176	44.5005		29.0176	-0.0201
29.8736	45.05		29.8736	-0.021
30.7538	45.5907		30.7538	-0.0219
31.6582	46.1224		31.6582	-0.0233
32.5877	46.6453		32.5877	-0.0242
33.5433	47.1597		33.5433	-0.0258
34.5249	47.6652		34.5249	-0.0272
35.5335	48.1622		35.5335	-0.0285
36.57	48.6511		36.57	-0.0298
37.6343	49.1317		37.6343	-0.0316
38.7275	49.6044		38.7275	-0.033
39.8503	50.0696		39.8503	-0.0345
41.0028	50.5275		41.0028	-0.0366
42.1859	50.9784		42.1859	-0.0378
43.4006	51.4229		43.4006	-0.0393
44.6468	51.8612		44.6468	-0.0414
45.9254	52.2938		45.9254	-0.0432
47.2374	52.7214		47.2374	-0.0448
48.5827	53.1441		48.5827	-0.047
49.9622	53.5627		49.9622	-0.0485
51.377	53.9778		51.377	-0.0503
52.8268	54.3896		52.8268	-0.0518
54.3128	54.7989		54.3128	-0.0547
55.8358	55.2063		55.8358	-0.0563
57.3957	55.612		57.3957	-0.0588
58.9935	56.0168		58.9935	-0.0605
60.6303	56.4211		60.6303	-0.0624
62.3058	56.8252		62.3058	-0.065
64.0209	57.2296		64.0209	-0.0668
65.7769	57.6346		65.7769	-0.0688
67.5733	58.0404		67.5733	-0.0715
69.4113	58.4471		69.4113	-0.0736
71.292	58.855		71.292	-0.0751
73.2149	59.2639		73.2149	-0.0779
75.1812	59.6736		75.1812	-0.0798
77.192	60.0841		77.192	-0.0819
79.2468	60.4949		79.2468	-0.0848
81.3469	60.9054		81.3469	-0.0867
83.4933	61.3154		83.4933	-0.0886
85.6856	61.7238		85.6856	-0.0913
87.9248	62.1299		87.9248	-0.0935
90.2124	62.533		90.2124	-0.0955
92.5475	62.9318		92.5475	-0.0983
94.9315	63.3256		94.9315	-0.1003
97.3657	63.7134		97.3657	-0.1022
99.8491	64.094		99.8491	-0.105
102.383	64.4667		102.383	-0.1072
104.969	64.831		104.969	-0.1093
107.607	65.1861		107.607	-0.1122
110.297	65.5321		110.297	-0.114
113.04	65.8696		113.04	-0.1162
115.837	66.1993		115.837	-0.1189
118.688	66.5233		118.688	-0.1212
121.594	66.8444		121.594	-0.1232
124.556	67.1665		124.556	-0.126
127.573	67.4951		127.573	-0.1282
130.648	67.8376		130.648	-0.1306
133.78	68.2033		133.78	-0.1324
136.97	68.6039		136.97	-0.1337

## Sheet: Figure 3
Figure3-a					Figure3-b											Figure3-c			Figure3-d				Figure3-e
Magnetic field (Oe×104)	Magnetization (emu/g)				Tensile Strain	Tensile Stress(MPa)	Tensile Strain	Tensile Stress(MPa)	Tensile Strain	Tensile Stress(MPa)	Tensile Strain	Tensile Stress(MPa)	Tensile Strain	Tensile Stress(MPa)		Tensile Strain	resistance (Ω)		Angle α (°)	resistance (Ω)	Er±		Number of bending	resistance (Ω)
						0.3		0.6		0.9		1.2		break		0.03461	0.32744		0	5.462	0.11		0	5.652
	0 wt%		50 wt%		0	0	1.996	0	2.074	0	3.654	0	4.028	0		0.06922	0.32743		15	5.466	0.092		500	5.712
1.99702	0.14167	1.99953	50.1809		0.01	0.003	2.093	0.003	2.121	-0.002	3.7	0.003	4.102	0.003		0.10383	0.32743		30	5.476	0.084		1000	5.642
1.96324	0.13907	1.9678	50.1782		0.062	0.002	2.183	0.002	2.195	0.001	3.785	0.002	4.187	0.002		0.13843	0.32744		45	5.49	0.095		1500	5.72
1.92212	0.13929	1.96582	50.1731		0.142	0.005	2.252	0.002	2.291	0	3.859	0.002	4.261	0.004		0.17304	0.32745		60	5.486	0.087		2000	5.698
1.88122	0.14014	1.96381	50.1447		0.21	0.005	2.332	0.005	2.371	0	3.961	0.005	4.323	0.006		0.20765	0.32745		75	5.504	0.082		2500	5.714
1.84121	0.13996	1.9618	50.1529		0.29	0.005	2.412	0.005	2.416	0	4.029	0.005	4.38	0.005		0.24226	0.32746		90	5.496	0.086		3000	5.646
1.8018	0.14042	1.95338	50.1412		0.403	0.005	2.452	0.005	2.49	0	4.12	0.005	4.471	0.005		0.27687	0.32747		105	5.486	0.088		3500	5.56
1.76245	0.13887	1.91052	50.0514		0.449	0.008	2.514	0.006	2.553	0	4.154	0.005	4.556	0.005		0.31148	0.32748		120	5.479	0.1		4000	5.596
1.72325	0.13932	1.85724	49.8814		0.522	0.007	2.588	0.008	2.626	0.002	4.217	0.008	4.63	0.008		0.34609	0.32748		135	5.488	0.091		4500	5.584
1.68414	0.13818	1.80483	49.7073		0.596	0.011	2.662	0.007	2.712	0.002	4.336	0.007	4.704	0.007		0.3807	0.32749		150	5.491	0.091		5000	5.574
1.64504	0.13697	1.75304	49.4933		0.681	0.009	2.73	0.01	2.785	0.002	4.427	0.007	4.779	0.007		0.4153	0.3275		165	5.489	0.088		5500	5.566
1.6068	0.13748	1.70279	49.2965		0.767	0.009	2.866	0.009	2.859	0.005	4.495	0.01	4.852	0.011		0.44991	0.3275		180	5.484	0.089		6000	5.592
1.56874	0.13727	1.65181	49.0906		0.846	0.013	2.935	0.009	2.927	0.005	4.574	0.009	4.927	0.009		0.48452	0.32751
1.52837	0.13545	1.59923	48.8493		0.926	0.011	2.98	0.013	3.007	0.005	4.643	0.009	5	0.009		0.51913	0.32752
1.48949	0.13547	1.54817	48.6144		1.007	0.011	3.071	0.011	3.109	0.005	4.722	0.014	5.074	0.012		0.55374	0.32752
1.45085	0.13535	1.4974	48.3632		1.075	0.011	3.139	0.011	3.155	0.008	4.79	0.011	5.148	0.011		0.58835	0.32753
1.412	0.13545	1.44677	48.1106		1.177	0.015	3.23	0.011	3.24	0.007	4.858	0.011	5.222	0.011		0.62296	0.32754
1.37335	0.13351	1.39609	47.8438		1.245	0.014	3.275	0.014	3.314	0.007	4.904	0.011	5.296	0.011		0.65757	0.32755
1.33475	0.13336	1.34563	47.5585		1.313	0.017	3.355	0.014	3.405	0.01	4.995	0.011	5.37	0.014		0.69217	0.32755
1.29606	0.13364	1.29511	47.2864		1.359	0.016	3.457	0.015	3.45	0.009	5.063	0.013	5.443	0.015		0.72678	0.32756
1.25734	0.13269	1.24466	47.0246		1.438	0.016	3.525	0.016	3.535	0.009	5.154	0.015	5.506	0.014		0.76139	0.32757
1.21884	0.1326	1.19429	46.7258		1.518	0.02	3.571	0.016	3.609	0.012	5.199	0.014	5.58	0.014		0.796	0.32757
1.18158	0.13227	1.14534	46.4274		1.586	0.018	3.633	0.019	3.7	0.011	5.262	0.014	5.665	0.017		0.83061	0.32758
1.14192	0.13149	1.09452	46.1141		1.631	0.018	3.695	0.018	3.745	0.011	5.324	0.016	5.739	0.016		0.86522	0.32759
1.10288	0.13085	1.04299	45.8072		1.705	0.021	3.769	0.018	3.819	0.011	5.398	0.016	5.801	0.016		0.89983	0.32759
1.06439	0.12985	0.99265	45.4928		1.779	0.02	3.843	0.018	3.893	0.014	5.483	0.016	5.858	0.016		0.93444	0.3276
1.02569	0.13002	0.94238	45.1816		1.847	0.02	3.957	0.022	3.967	0.014	5.557	0.017	5.949	0.018		0.96904	0.32761
0.98709	0.12973	0.89193	44.8651		1.927	0.025	4.025	0.02	4.029	0.014	5.619	0.019	6.034	0.018		1.00365	0.32762
0.94848	0.12857	0.8416	44.5266		2.029	0.023	4.105	0.02	4.103	0.016	5.693	0.018	6.096	0.018		1.03826	0.32762
0.9099	0.12838	0.79126	44.1665		2.074	0.023	4.172	0.02	4.188	0.017	5.767	0.018	6.153	0.018		1.07287	0.32763
0.87132	0.12712	0.74084	43.8129		2.159	0.023	4.252	0.025	4.262	0.016	5.881	0.022	6.233	0.02		1.10748	0.32764
0.83271	0.12774	0.69057	43.4292		2.233	0.023	4.32	0.023	4.336	0.016	5.95	0.02	6.324	0.02		1.14209	0.32764
0.7941	0.1269	0.64005	43.023		2.324	0.027	4.388	0.023	4.405	0.02	6.018	0.02	6.414	0.02		1.1767	0.32765
0.75633	0.12588	0.5903	42.6352		2.37	0.025	4.434	0.023	4.485	0.018	6.064	0.02	6.471	0.02		1.21131	0.32766
0.71843	0.12531	0.54125	42.1781		2.455	0.025	4.502	0.026	4.587	0.018	6.149	0.02	6.551	0.02		1.24591	0.32766
0.6783	0.12452	0.49924	41.7612		2.528	0.029	4.593	0.025	4.621	0.018	6.245	0.025	6.653	0.023		1.28052	0.32767
0.63966	0.12464	0.47971	41.5622		2.631	0.027	4.696	0.025	4.678	0.021	6.325	0.023	6.721	0.023		1.31513	0.32768
0.6011	0.12381	0.45958	41.3844		2.699	0.027	4.776	0.025	4.78	0.02	6.393	0.023	6.823	0.026		1.34974	0.32769
0.56255	0.12252	0.43965	41.2032		2.767	0.027	4.816	0.028	4.883	0.02	6.473	0.023	6.891	0.026		1.38435	0.32769
0.52392	0.1223	0.41965	41.0056		2.835	0.03	4.878	0.028	4.917	0.02	6.541	0.026	6.96	0.025		1.41896	0.3277
0.49715	0.12254	0.39963	40.7797		2.926	0.03	4.952	0.027	4.973	0.022	6.62	0.025	7.017	0.025		1.45357	0.32771
0.47804	0.12202	0.37964	40.5489		3.028	0.03	5.049	0.032	5.053	0.023	6.688	0.025	7.12	0.025		1.48818	0.32771
0.45798	0.12185	0.35962	40.3093		3.074	0.03	5.14	0.03	5.121	0.023	6.768	0.025	7.211	0.025		1.52278	0.32772
0.43807	0.12152	0.33961	40.0682		3.13	0.034	5.208	0.03	5.212	0.025	6.836	0.025	7.256	0.028		1.55739	0.32773
0.41855	0.12126	0.32027	39.8407		3.211	0.032	5.276	0.03	5.325	0.026	6.916	0.028	7.313	0.027		1.592	0.32773
0.39848	0.12067	0.30003	39.584		3.291	0.032	5.321	0.031	5.416	0.025	6.984	0.027	7.387	0.027		1.62661	0.32774
0.37801	0.1201	0.27962	39.3049		3.359	0.035	5.395	0.033	5.473	0.025	7.063	0.027	7.506	0.032		1.66122	0.32775
0.35797	0.11977	0.25964	39.0329		3.405	0.034	5.469	0.032	5.553	0.025	7.131	0.031	7.597	0.03		1.69583	0.32776
0.33803	0.11906	0.23964	38.7246		3.478	0.034	5.543	0.032	5.632	0.028	7.211	0.032	7.654	0.03		1.73044	0.32776
0.31798	0.1184	0.21964	38.4283		3.552	0.034	5.617	0.034	5.712	0.029	7.33	0.03	7.733	0.03		1.76505	0.32777
0.29801	0.11804	0.2023	38.1434		3.637	0.039	5.685	0.034	5.763	0.027	7.404	0.03	7.836	0.033		1.79965	0.32778
0.27803	0.11752	0.19282	37.979		3.711	0.036	5.798	0.034	5.859	0.031	7.495	0.032	7.87	0.032		1.83426	0.32778
0.25798	0.11661	0.18282	37.811		3.802	0.036	5.866	0.034	5.939	0.03	7.54	0.032	7.944	0.032		1.86887	0.32779
0.23803	0.1164	0.1728	37.6442		3.836	0.036	5.912	0.034	6.007	0.03	7.608	0.032	8.029	0.032		1.90348	0.3278
0.21803	0.11528	0.16277	37.4724		3.893	0.04	5.997	0.037	6.098	0.03	7.722	0.032	8.102	0.034		1.93809	0.3278
0.199	0.11424	0.15293	37.2985		3.973	0.039	6.071	0.036	6.166	0.033	7.802	0.033	8.165	0.034		1.9727	0.32781
0.17799	0.11311	0.14318	37.1217		4.041	0.039	6.196	0.036	6.234	0.033	7.87	0.035	8.222	0.034		2.00731	0.32787
0.15805	0.11197	0.13283	36.9311		4.12	0.039	6.275	0.04	6.28	0.032	7.949	0.034	8.301	0.034		2.04192	0.32788
0.13803	0.11046	0.12281	36.7273		4.2	0.041	6.321	0.039	6.382	0.032	8.017	0.034	8.392	0.034		2.07652	0.32789
0.118	0.10955	0.11279	36.5291		4.268	0.041	6.377	0.039	6.461	0.032	8.131	0.034	8.483	0.034		2.11113	0.3279
0.10274	0.10857	0.10562	36.3656		4.313	0.041	6.457	0.039	6.541	0.035	8.176	0.038	8.54	0.034		2.14574	0.32791
0.09399	0.10741	0.1009	36.2737		4.393	0.041	6.588	0.043	6.609	0.034	8.269	0.036	8.619	0.038		2.18035	0.32791
0.08457	0.10659	0.09591	36.1661		4.472	0.044	6.661	0.041	6.688	0.034	8.337	0.036	8.722	0.036		2.21496	0.32792
0.07523	0.10556	0.09092	36.0436		4.54	0.043	6.752	0.041	6.769	0.034	8.416	0.036	8.767	0.036		2.24957	0.32793
0.06584	0.10412	0.08587	35.946		4.586	0.043	6.798	0.041	6.815	0.034	8.485	0.039	8.835	0.036		2.28418	0.32794
0.05648	0.10195	0.0809	35.8424		4.66	0.043	6.872	0.041	6.872	0.038	8.564	0.039	8.915	0.039		2.31878	0.32795
0.04728	0.10032	0.07605	35.7676		4.745	0.046	6.934	0.044	6.951	0.036	8.621	0.039	9.017	0.039		2.35339	0.32795
0.03801	0.09816	0.07101	35.6145		4.819	0.046	6.991	0.043	7.031	0.036	8.7	0.039	9.051	0.039		2.388	0.32796
0.02939	0.0953	0.0659	35.5169		4.881	0.045	7.072	0.043	7.11	0.036	8.78	0.039	9.108	0.039		2.42261	0.32797
0.02665	0.09355	0.0609	35.4546		4.955	0.045	7.14	0.043	7.19	0.041	8.859	0.039	9.187	0.039		2.45722	0.32798
0.02417	0.09223	0.05588	35.3424		5.029	0.045	7.231	0.045	7.229	0.039	8.927	0.042	9.255	0.042		2.49183	0.32799
0.02165	0.09133	0.0509	35.2222		5.114	0.049	7.299	0.046	7.315	0.039	9.007	0.041	9.324	0.043		2.52644	0.32799
0.01918	0.09026	0.0459	35.1233		5.188	0.048	7.378	0.045	7.394	0.039	9.075	0.041	9.393	0.041		2.56105	0.328
0.01667	0.08887	0.0409	35.0161		5.279	0.048	7.447	0.045	7.462	0.043	9.155	0.041	9.484	0.041		2.59565	0.32801
0.01417	0.08744	0.03589	34.9043		5.324	0.048	7.526	0.045	7.553	0.041	9.223	0.044	9.552	0.043		2.63026	0.32802
0.01166	0.0861	0.03302	34.821		5.409	0.051	7.594	0.045	7.621	0.041	9.302	0.043	9.632	0.044		2.66487	0.32803
0.00916	0.08432	0.03217	34.7929		5.483	0.05	7.674	0.049	7.689	0.041	9.37	0.043	9.711	0.043		2.69948	0.32803
0.00675	0.08275	0.03123	34.7596		5.575	0.05	7.753	0.048	7.735	0.042	9.45	0.043	9.791	0.043		2.73409	0.32804
0.00422	0.0808	0.03019	34.7269		5.621	0.05	7.799	0.048	7.809	0.043	9.518	0.043	9.87	0.043		2.7687	0.32805
0.00166	0.07897	0.02918	34.7157		5.706	0.05	7.855	0.048	7.905	0.043	9.586	0.043	9.927	0.043		2.80331	0.32806
-0.00082918	0.07597	0.02819	34.6803		5.78	0.052	7.935	0.05	7.985	0.043	9.654	0.043	9.995	0.043		2.83792	0.32807
-0.00333	0.06628	0.02718	34.6472		5.871	0.054	8.026	0.05	8.03	0.043	9.745	0.047	10.097	0.046		2.87252	0.32807
-0.00584	0.03819	0.02619	34.6279		5.916	0.052	8.066	0.05	8.104	0.043	9.813	0.045	10.182	0.046		2.90713	0.32808
-0.00834	0.03063	0.02518	34.6121		6.001	0.052	8.128	0.05	8.178	0.048	9.893	0.045	10.245	0.047		2.94174	0.32809
-0.01083	0.02651	0.02419	34.5953		6.075	0.052	8.23	0.05	8.252	0.045	10.063	0.049	10.319	0.049		2.97635	0.3281
-0.01333	0.02134	0.02319	34.5767		6.166	0.052	8.31	0.05	8.325	0.045	10.137	0.048	10.393	0.048		3.01096	0.32811
-0.01582	0.01297	0.02218	34.5548		6.234	0.056	8.412	0.053	8.399	0.045	10.211	0.048	10.466	0.048		3.04557	0.32811
-0.01833	0.00989	0.02119	34.5292		6.325	0.054	8.48	0.052	8.462	0.048	10.285	0.048	10.54	0.048		3.08018	0.32812
-0.02295	0.00184	0.0202	34.5031		6.393	0.054	8.548	0.052	8.536	0.048	10.359	0.048	10.614	0.048		3.11479	0.32813
-0.0328	-0.00536	0.01922	34.4742		6.473	0.054	8.594	0.052	8.621	0.048	10.461	0.051	10.688	0.048		3.14939	0.32814
-0.0422	-0.01101	0.01819	34.4745		6.541	0.058	8.685	0.054	8.695	0.048	10.53	0.05	10.762	0.051		3.184	0.32815
-0.05159	-0.01821	0.01719	34.4537		6.632	0.057	8.775	0.056	8.757	0.048	10.61	0.05	10.858	0.05		3.21861	0.32815
-0.06094	-0.02276	0.01619	34.4108		6.677	0.057	8.844	0.054	8.814	0.048	10.678	0.05	10.938	0.05		3.25322	0.32816
-0.07033	-0.02553	0.01519	34.401		6.74	0.057	8.889	0.054	8.917	0.05	10.757	0.05	10.983	0.05		3.28783	0.32817
-0.0797	-0.02839	0.01419	34.3761		6.825	0.06	8.952	0.054	9.02	0.05	10.826	0.05	11.057	0.05		3.32244	0.32818
-0.08908	-0.03168	0.01319	34.3524		6.904	0.059	9.014	0.054	9.065	0.05	10.894	0.054	11.12	0.053		3.35705	0.32819
-0.10026	-0.03437	0.01218	34.3312		6.972	0.059	9.139	0.054	9.133	0.05	10.962	0.052	11.193	0.052		3.39166	0.32819
-0.11939	-0.03908	0.01119	34.3096		7.063	0.059	9.218	0.059	9.213	0.054	11.053	0.052	11.324	0.052		3.42626	0.3282
-0.13943	-0.04415	0.01019	34.2791		7.131	0.059	9.298	0.057	9.315	0.052	11.121	0.052	11.415	0.052		3.46087	0.32821
-0.15901	-0.04732	0.00923	34.2663		7.2	0.061	9.368	0.057	9.36	0.052	11.269	0.052	11.483	0.052		3.49548	0.32822
-0.17882	-0.04871	0.0082	34.2379		7.245	0.061	9.447	0.057	9.446	0.052	11.348	0.054	11.551	0.052		3.53009	0.32823
-0.19944	-0.04993	0.0072	34.2154		7.319	0.061	9.527	0.059	9.52	0.052	11.416	0.055	11.608	0.055		3.5647	0.32823
-0.2194	-0.05177	0.00618	34.2003		7.393	0.061	9.572	0.059	9.61	0.052	11.496	0.054	11.687	0.056		3.59931	0.32824
-0.2394	-0.05368	0.00519	34.1716		7.461	0.061	9.629	0.059	9.678	0.052	11.564	0.054	11.745	0.054		3.63392	0.32825
-0.25944	-0.05535	0.00419	34.1413		7.54	0.064	9.708	0.059	9.758	0.055	11.666	0.054	11.82	0.054		3.66853	0.32826
-0.27941	-0.05787	0.00319	34.1279		7.642	0.064	9.788	0.059	9.803	0.054	11.734	0.057	11.893	0.054		3.70313	0.32827
-0.29941	-0.05855	0.00218	34.0958		7.677	0.064	9.89	0.062	9.877	0.054	11.814	0.058	11.979	0.054		3.73774	0.32827
-0.31945	-0.06021	0.00118	34.0728		7.733	0.064	9.958	0.061	9.94	0.054	11.882	0.057	12.064	0.056		3.77235	0.32828
-0.33942	-0.06136	0.000190261	34.0358		7.836	0.064	10.038	0.061	10.014	0.056	11.961	0.057	12.143	0.057		3.80696	0.32829
-0.35945	-0.06198	-0.000814294	34.0501		7.939	0.064	10.106	0.061	10.099	0.058	12.03	0.057	12.211	0.057		3.84157	0.3283
-0.37844	-0.06408	-0.0018	34.0184		7.973	0.066	10.185	0.061	10.173	0.057	12.109	0.057	12.28	0.057		3.87618	0.32831
-0.40394	-0.06544	-0.00279	33.9993		8.087	0.066	10.253	0.061	10.246	0.057	12.177	0.061	12.348	0.057		3.91079	0.32831
-0.44254	-0.06797	-0.00382	33.9645		8.178	0.066	10.322	0.065	10.315	0.057	12.257	0.059	12.439	0.058		3.9454	0.32832
-0.48169	-0.06881	-0.00481	33.966		8.235	0.066	10.367	0.064	10.394	0.057	12.325	0.059	12.507	0.061		3.98	0.32833
-0.52085	-0.06995	-0.00582	33.9293		8.314	0.066	10.458	0.064	10.496	0.06	12.45	0.059	12.575	0.059		4.01461	0.32834
-0.56005	-0.07118	-0.00681	33.9044		8.394	0.068	10.526	0.064	10.542	0.059	12.518	0.059	12.632	0.059		4.04922	0.32835
-0.5991	-0.07236	-0.00782	33.893		8.462	0.068	10.628	0.064	10.61	0.059	12.563	0.063	12.757	0.059		4.08383	0.32835
-0.63823	-0.07337	-0.00882	33.8816		8.541	0.068	10.702	0.064	10.689	0.059	12.649	0.061	12.859	0.063		4.11844	0.32836
-0.67745	-0.07573	-0.00981	33.8434		8.609	0.068	10.776	0.066	10.792	0.059	12.723	0.061	12.893	0.061		4.15305	0.32837
-0.71657	-0.07841	-0.01081	33.8326		8.678	0.068	10.833	0.067	10.837	0.061	12.813	0.061	12.95	0.061		4.18766	0.32838
-0.75565	-0.08189	-0.01182	33.8081		8.723	0.071	10.912	0.066	10.905	0.061	12.859	0.061	13.029	0.061		4.22226	0.32839
-0.79448	-0.08511	-0.01277	33.7777		8.797	0.07	10.998	0.066	10.985	0.061	12.945	0.061	13.114	0.061		4.25687	0.32839
-0.83233	-0.08904	-0.01381	33.7808		8.859	0.07	11.071	0.07	11.087	0.061	13.019	0.064	13.188	0.061		4.29148	0.3284
-0.87303	-0.09382	-0.01482	33.7589		8.939	0.07	11.128	0.068	11.155	0.061	13.11	0.064	13.245	0.061		4.32609	0.32841
-0.91219	-0.09784	-0.01581	33.7311		9.03	0.07	11.207	0.068	11.246	0.065	13.144	0.064	13.325	0.061		4.3607	0.32842
-0.95133	-0.10284	-0.01681	33.71		9.12	0.074	11.293	0.068	11.314	0.064	13.229	0.064	13.415	0.064		4.39531	0.32843
-0.9905	-0.10735	-0.01782	33.6819		9.189	0.075	11.367	0.068	11.394	0.064	13.303	0.064	13.472	0.064		4.42992	0.32843
-1.02956	-0.11088	-0.01881	33.6562		9.268	0.073	11.423	0.068	11.463	0.064	13.377	0.064	13.54	0.064		4.46453	0.32844
-1.06861	-0.11446	-0.01981	33.6478		9.314	0.073	11.504	0.072	11.543	0.064	13.451	0.064	13.62	0.064		4.49913	0.32845
-1.10779	-0.11724	-0.02082	33.6124		9.387	0.073	11.588	0.07	11.622	0.064	13.536	0.068	13.688	0.064		4.53374	0.32846
-1.14687	-0.1198	-0.02182	33.5846		9.461	0.075	11.663	0.07	11.702	0.064	13.61	0.066	13.756	0.064		4.56835	0.32847
-1.18606	-0.12191	-0.02281	33.5631		9.546	0.076	11.754	0.07	11.781	0.065	13.667	0.066	13.824	0.064		4.60296	0.32847
-1.22359	-0.12346	-0.02381	33.5397		9.62	0.075	11.8	0.07	11.861	0.064	13.746	0.066	13.915	0.067		4.63757	0.32848
-1.26393	-0.12519	-0.02477	33.5101		9.711	0.075	11.885	0.07	11.929	0.066	13.831	0.066	13.983	0.066		4.67218	0.32849
-1.3033	-0.12675	-0.02582	33.4888		9.757	0.075	11.959	0.07	12.008	0.066	13.951	0.07	14.052	0.066		4.70679	0.3285
-1.34239	-0.1284	-0.02682	33.4656		9.842	0.075	12.015	0.075	12.076	0.066	14.019	0.068	14.11	0.066		4.7414	0.32851
-1.38149	-0.12861	-0.02781	33.4432		9.916	0.075	12.095	0.073	12.145	0.069	14.064	0.068	14.235	0.066		4.776	0.32851
-1.42055	-0.13052	-0.02881	33.4271		10.006	0.079	12.18	0.073	12.213	0.068	14.155	0.068	14.337	0.07		4.81061	0.32852
-1.45943	-0.13014	-0.02982	33.3812		10.052	0.077	12.254	0.073	12.315	0.068	14.223	0.068	14.371	0.068		4.84522	0.32853
-1.49858	-0.13131	-0.0308	33.3664		10.137	0.077	12.311	0.073	12.36	0.068	14.303	0.068	14.428	0.068		4.87983	0.32854
-1.53733	-0.13165	-0.03309	33.3353		10.212	0.077	12.39	0.073	12.451	0.068	14.371	0.068	14.507	0.068		4.91444	0.32854
-1.57636	-0.13264	-0.03806	33.2427		10.303	0.077	12.493	0.076	12.52	0.068	14.45	0.071	14.598	0.068		4.94905	0.32855
-1.61521	-0.13329	-0.04304	33.1463		10.349	0.08	12.527	0.075	12.599	0.068	14.518	0.07	14.689	0.068		4.98366	0.32855
-1.65318	-0.13441	-0.04791	33.0371		10.434	0.079	12.583	0.075	12.695	0.071	14.598	0.07	14.746	0.068		5.01827	0.32856
-1.69154	-0.1351	-0.05298	32.9103		10.508	0.079	12.663	0.075	12.769	0.07	14.666	0.07	14.825	0.068		5.05287	0.32856
-1.73139	-0.13515	-0.05806	32.7945		10.598	0.079	12.742	0.075	12.86	0.07	14.746	0.07	14.927	0.071		5.08748	0.32857
-1.77	-0.13664	-0.06306	32.6784		10.667	0.079	12.845	0.078	12.906	0.07	14.814	0.07	14.961	0.07		5.12209	0.32857
-1.80855	-0.13571	-0.06809	32.5686		10.746	0.079	12.901	0.079	12.974	0.07	14.893	0.074	15.018	0.07		5.1567	0.32858
-1.84696	-0.13711	-0.07308	32.4517		10.792	0.079	12.981	0.077	13.053	0.07	14.962	0.073	15.098	0.07		5.19131	0.32858
-1.88533	-0.13876	-0.07806	32.3257		10.865	0.084	13.066	0.077	13.155	0.07	15.086	0.073	15.166	0.07		5.22592	0.32859
-1.92294	-0.13806	-0.08307	32.2035		10.939	0.082	13.14	0.077	13.201	0.074	15.161	0.073	15.234	0.074		5.26053	0.32859
-1.96007	-0.13886	-0.08806	32.0758		11.024	0.082	13.197	0.077	13.269	0.073	15.235	0.073	15.291	0.074		5.29514	0.3286
-1.97495	-0.13964	-0.09306	31.9558		11.098	0.082	13.276	0.08	13.349	0.073	15.309	0.076	15.416	0.073		5.32974	0.3286
-1.93808	-0.14056	-0.09806	31.8347		11.189	0.082	13.378	0.079	13.451	0.073	15.383	0.075	15.518	0.073		5.36435	0.32861
-1.89693	-0.13577	-0.10278	31.7242		11.235	0.084	13.413	0.079	13.496	0.073	15.474	0.075	15.552	0.073		5.39896	0.32861
-1.85523	-0.13781	-0.10807	31.5989		11.32	0.086	13.469	0.079	13.564	0.076	15.519	0.075	15.609	0.073		5.43357	0.32862
-1.81368	-0.13698	-0.11308	31.4735		11.394	0.084	13.549	0.079	13.645	0.075	15.605	0.075	15.688	0.073		5.46818	0.32862
-1.77326	-0.13651	-0.11806	31.3557		11.484	0.084	13.617	0.079	13.746	0.075	15.678	0.075	15.757	0.077		5.50279	0.32863
-1.73289	-0.13606	-0.12307	31.231		11.53	0.084	13.708	0.079	13.782	0.075	15.769	0.075	15.825	0.075		5.5374	0.32863
-1.69284	-0.13559	-0.12806	31.0996		11.598	0.084	13.776	0.082	13.838	0.075	15.815	0.075	15.881	0.075		5.57201	0.32864
-1.65257	-0.1354	-0.13306	30.9958		11.677	0.087	13.844	0.082	13.918	0.075	15.9	0.079	15.955	0.075		5.60661	0.32864
-1.61263	-0.13545	-0.13807	30.869		11.78	0.087	13.901	0.082	13.986	0.077	15.974	0.077	16.029	0.075		5.64122	0.32865
-1.57266	-0.13475	-0.14419	30.739		11.814	0.086	13.981	0.082	14.066	0.077	16.065	0.077	16.092	0.075		5.67583	0.32865
-1.53279	-0.13439	-0.15395	30.5246		11.893	0.086	14.039	0.082	14.145	0.077	16.11	0.077	16.177	0.075		5.71044	0.32866
-1.49296	-0.13322	-0.16397	30.2629		11.984	0.086	14.118	0.082	14.213	0.077	16.195	0.077	16.256	0.078		5.74505	0.32866
-1.45515	-0.13324	-0.17373	30.0079		12.075	0.086	14.198	0.082	14.259	0.077	16.269	0.077	16.303	0.077		5.77966	0.32867
-1.4134	-0.1322	-0.18367	29.7487		12.143	0.086	14.3	0.084	14.338	0.077	16.343	0.077	16.376	0.077		5.81427	0.32867
-1.37365	-0.13172	-0.19496	29.4694		12.235	0.086	14.368	0.084	14.418	0.077	16.417	0.079	16.451	0.077		5.84888	0.32868
-1.33397	-0.13239	-0.21352	29.0246		12.302	0.09	14.447	0.084	14.497	0.077	16.49	0.08	16.525	0.077		5.88348	0.32868
-1.29436	-0.13184	-0.23354	28.4817		12.382	0.089	14.516	0.084	14.565	0.08	16.61	0.079	16.598	0.077		5.91809	0.32869
-1.25465	-0.13083	-0.2535	27.9244		12.451	0.089	14.595	0.084	14.645	0.079	16.689	0.079	16.672	0.079		5.9527	0.32869
-1.21496	-0.12956	-0.27355	27.3424		12.53	0.089	14.663	0.084	14.713	0.079	16.758	0.079	16.735	0.081		5.98731	0.3287
-1.17542	-0.12935	-0.29352	26.7416		12.599	0.091	14.754	0.088	14.781	0.079	16.837	0.079	16.809	0.079		6.02192	0.3287
-1.13574	-0.12919	-0.31362	26.1078		12.678	0.092	14.8	0.086	14.872	0.079	16.905	0.083	16.894	0.079		6.05653	0.32871
-1.09612	-0.12964	-0.33356	25.4574		12.747	0.091	14.868	0.086	14.963	0.084	16.973	0.082	16.967	0.079		6.09114	0.32871
-1.05648	-0.12791	-0.3536	24.7832		12.815	0.091	14.925	0.086	15.031	0.082	17.019	0.082	17.041	0.079		6.12575	0.32872
-1.0177	-0.12799	-0.37272	24.1015		12.872	0.091	15.004	0.086	15.099	0.082	17.11	0.082	17.11	0.079		6.16035	0.32872
-0.97856	-0.12738	-0.39316	23.3013		12.962	0.093	15.095	0.086	15.145	0.082	17.178	0.082	17.189	0.083		6.19496	0.32873
-0.93751	-0.1263	-0.41354	22.4646		13.042	0.093	15.135	0.086	15.247	0.082	17.247	0.082	17.291	0.081		6.22957	0.32873
-0.89805	-0.1261	-0.4336	21.5957		13.11	0.093	15.197	0.087	15.326	0.082	17.291	0.082	17.325	0.083		6.26418	0.32874
-0.85841	-0.12602	-0.45353	20.6776		13.178	0.093	15.271	0.09	15.395	0.082	17.393	0.082	17.382	0.082		6.29879	0.32874
-0.81881	-0.12497	-0.47359	19.6697		13.269	0.093	15.345	0.089	15.463	0.082	17.427	0.082	17.462	0.082		6.3334	0.32875
-0.77913	-0.12465	-0.49808	18.4815		13.337	0.093	15.419	0.089	15.553	0.085	17.485	0.082	17.552	0.082		6.36801	0.32875
-0.73951	-0.12477	-0.54536	15.7634		13.417	0.093	15.481	0.089	15.633	0.084	17.565	0.086	17.643	0.082		6.40261	0.32876
-0.70004	-0.12465	-0.59584	11.9133		13.485	0.093	15.561	0.089	15.712	0.084	17.656	0.084	17.7	0.082		6.43722	0.32876
-0.66032	-0.12193	-0.64623	7.17139		13.564	0.093	15.674	0.089	15.815	0.084	17.713	0.084	17.78	0.082		6.47183	0.32877
-0.62068	-0.12238	-0.69644	1.47604		13.655	0.098	15.845	0.092	15.86	0.084	17.781	0.084	17.882	0.084		6.50644	0.32877
-0.58228	-0.12232	-0.7464	-4.82469		13.735	0.095	15.913	0.091	15.945	0.086	17.861	0.084	17.916	0.084		6.54105	0.32878
-0.54227	-0.12099	-0.79462	-11.0061		13.803	0.095	15.958	0.091	16.019	0.086	17.94	0.084	17.973	0.084		6.57566	0.32878
-0.5054	-0.12088	-0.84744	-17.2817		13.883	0.098	16.021	0.091	16.111	0.086	18.02	0.088	18.052	0.084		6.61027	0.32879
-0.49615	-0.12014	-0.89768	-22.4302		13.979	0.099	16.083	0.091	16.157	0.086	18.099	0.086	18.12	0.084		6.64488	0.32879
-0.47718	-0.12	-0.9481	-26.7633		14.075	0.098	16.185	0.091	16.242	0.086	18.179	0.086	18.211	0.084		6.67948	0.3288
-0.45718	-0.11951	-0.9985	-30.3125		14.155	0.098	16.265	0.093	16.316	0.086	18.264	0.086	18.291	0.084		6.71409	0.3288
-0.43715	-0.11929	-1.04872	-33.2411		14.223	0.098	16.346	0.094	16.407	0.086	18.338	0.086	18.37	0.084		6.7487	0.32881
-0.41718	-0.11933	-1.099	-35.6579		14.291	0.098	16.414	0.093	16.441	0.089	18.463	0.086	18.472	0.084		6.78331	0.32881
-0.39719	-0.11831	-1.1493	-37.6649		14.337	0.098	16.482	0.093	16.498	0.09	18.531	0.09	18.507	0.087		6.81792	0.32882
-0.37715	-0.11796	-1.19958	-39.3499		14.439	0.098	16.527	0.093	16.577	0.089	18.61	0.089	18.622	0.086		6.85253	0.32882
-0.35719	-0.11744	-1.24992	-40.7978		14.518	0.1	16.596	0.093	16.645	0.089	18.678	0.089	18.713	0.086		6.88714	0.32883
-0.33817	-0.11633	-1.29861	-42.0199		14.587	0.1	16.686	0.093	16.725	0.089	18.758	0.089	18.769	0.086		6.92175	0.32883
-0.31712	-0.11577	-1.34884	-43.0883		14.633	0.1	16.743	0.097	16.793	0.089	18.855	0.089	18.849	0.086		6.95635	0.32884
-0.29718	-0.11582	-1.40056	-44.0803		14.706	0.1	16.823	0.095	16.872	0.089	18.928	0.089	18.917	0.091		6.99096	0.32884
-0.27717	-0.11496	-1.4507	-44.9208		14.802	0.1	16.936	0.095	16.941	0.089	19.002	0.089	19.008	0.089		7.02557	0.32885
-0.25722	-0.11396	-1.50057	-45.6617		14.883	0.1	17.005	0.095	17.02	0.092	19.076	0.092	19.099	0.089		7.06018	0.32885
-0.23716	-0.11386	-1.55068	-46.3348		14.929	0.1	17.084	0.095	17.128	0.091	19.15	0.091	19.167	0.089		7.09479	0.32886
-0.21718	-0.11314	-1.60057	-46.9504		15.008	0.1	17.163	0.095	17.202	0.091	19.269	0.091	19.235	0.089		7.1294	0.32886
-0.19718	-0.11176	-1.65024	-47.5152		15.088	0.1	17.203	0.095	17.293	0.091	19.337	0.091	19.28	0.089		7.16401	0.32887
-0.17718	-0.11155	-1.69973	-48.0049		15.213	0.103	17.266	0.095	17.338	0.091	19.383	0.091	19.354	0.089		7.19862	0.32887
-0.15712	-0.11023	-1.74931	-48.4804		15.287	0.102	17.368	0.098	17.406	0.091	19.473	0.091	19.428	0.089		7.23322	0.32888
-0.13719	-0.10814	-1.79866	-48.8876		15.36	0.102	17.447	0.098	17.486	0.091	19.542	0.091	19.502	0.093		7.26783	0.32888
-0.11754	-0.1073	-1.84528	-49.2662		15.434	0.102	17.527	0.098	17.588	0.093	19.621	0.091	19.576	0.091		7.30244	0.32889
-0.10034	-0.10571	-1.89584	-49.6147		15.508	0.102	17.595	0.098	17.622	0.093	19.689	0.094	19.638	0.091		7.33705	0.32889
-0.0903	-0.10512	-1.92819	-49.8454		15.599	0.102	17.675	0.098	17.679	0.093	19.769	0.093	19.712	0.091		7.37166	0.3289
-0.0809	-0.10373	-1.99024	-49.8874		15.633	0.106	17.743	0.101	17.781	0.093	19.838	0.093	19.797	0.091		7.40627	0.3289
-0.07155	-0.10293	-1.9258	-49.8874		15.69	0.104	17.822	0.1	17.883	0.093	19.929	0.093	19.871	0.091		7.44088	0.32891
-0.06215	-0.10127	-1.88133	-49.7874		15.769	0.104	17.89	0.1	17.929	0.093	19.997	0.093	19.933	0.091		7.47549	0.32891
-0.05278	-0.09941	-1.82837	-49.6251		15.837	0.104	17.981	0.1	17.997	0.093	20.088	0.093	19.996	0.093		7.51009	0.32892
-0.0434	-0.09719	-1.77582	-49.3888		15.906	0.104	18.027	0.1	18.078	0.093	20.156	0.093	20.081	0.092		7.5447	0.32892
-0.03403	-0.09497	-1.72377	-49.1803		15.985	0.104	18.117	0.1	18.179	0.093	20.236	0.093	20.166	0.093		7.57931	0.32893
-0.02767	-0.09219	-1.67208	-48.9842		16.065	0.104	18.186	0.1	18.224	0.097	20.304	0.096	20.229	0.093		7.61392	0.32893
-0.02546	-0.09046	-1.62057	-48.7479		16.11	0.107	18.254	0.1	18.292	0.095	20.384	0.095	20.291	0.093		7.64853	0.32894
-0.02307	-0.08961	-1.56961	-48.4999		16.19	0.107	18.299	0.1	18.373	0.095	20.452	0.095	20.365	0.093		7.68314	0.32894
-0.02049	-0.08837	-1.5204	-48.2573		16.269	0.107	18.373	0.103	18.475	0.095	20.531	0.095	20.462	0.093		7.71775	0.32895
-0.01798	-0.08707	-1.46693	-48.0053		16.337	0.107	18.447	0.103	18.521	0.095	20.599	0.095	20.552	0.093		7.75236	0.32895
-0.01547	-0.08575	-1.4159	-47.7379		16.405	0.107	18.521	0.102	18.623	0.1	20.679	0.095	20.621	0.093		7.78696	0.32896
-0.01296	-0.08445	-1.36478	-47.4911		16.496	0.107	18.595	0.102	18.668	0.098	20.793	0.095	20.689	0.093		7.82157	0.32896
-0.01046	-0.08282	-1.31424	-47.2028		16.564	0.107	18.664	0.102	18.742	0.098	20.838	0.095	20.734	0.097		7.85618	0.32897
-0.00799	-0.08119	-1.26326	-46.914		16.678	0.107	18.778	0.102	18.816	0.098	20.923	0.098	20.808	0.095		7.89079	0.32897
-0.00547	-0.07944	-1.21245	-46.6087		16.723	0.107	18.846	0.105	18.901	0.098	20.997	0.098	20.882	0.095		7.9254	0.32898
-0.00299	-0.07768	-1.16175	-46.3092		16.803	0.111	18.891	0.104	18.975	0.098	21.088	0.098	20.956	0.095		7.96001	0.32898
-0.000492875	-0.07533	-1.11097	-46.0402		16.883	0.109	18.994	0.104	19.066	0.098	21.133	0.098	21.031	0.095		7.99462	0.32899
0.00203	-0.04862	-1.06025	-45.7226		16.963	0.109	19.028	0.104	19.111	0.098	21.218	0.098	21.105	0.095		8.02923	0.32899
0.00441	-0.02418	-1.01125	-45.4276		17.03	0.109	19.141	0.104	19.197	0.098	21.292	0.098	21.179	0.098		8.06383	0.329
0.00701	-0.01543	-0.95982	-45.0814		17.11	0.109	19.221	0.104	19.27	0.101	21.349	0.098	21.252	0.097		8.09844	0.329
0.00955	-0.01162	-0.90821	-44.7614		17.179	0.111	19.3	0.104	19.361	0.1	21.428	0.098	21.326	0.099		8.13305	0.32901
0.01202	-0.00796	-0.85735	-44.4046		17.259	0.112	19.368	0.104	19.407	0.1	21.514	0.1	21.4	0.098		8.16766	0.32901
0.01451	-0.00206	-0.8067	-44.0637		17.327	0.111	19.448	0.108	19.492	0.1	21.588	0.1	21.463	0.098		8.20227	0.32902
0.01703	0.00207	-0.75606	-43.7283		17.406	0.111	19.527	0.107	19.566	0.1	21.678	0.1	21.536	0.098		8.23688	0.32902
0.01954	0.00455	-0.7052	-43.3321		17.475	0.111	19.567	0.107	19.657	0.1	21.724	0.1	21.622	0.098		8.27149	0.32903
0.02382	0.00756	-0.65464	-42.9293		17.543	0.111	19.63	0.107	19.748	0.1	21.809	0.1	21.695	0.098		8.30609	0.32903
0.03303	0.01299	-0.60383	-42.4928		17.588	0.111	19.703	0.107	19.827	0.1	21.884	0.1	21.758	0.098		8.3407	0.32904
0.04242	0.02111	-0.55321	-42.0858		17.65	0.114	19.777	0.107	19.873	0.102	21.94	0.104	21.815	0.098		8.37531	0.32904
0.05179	0.0284	-0.50702	-41.6404		17.758	0.114	19.851	0.107	19.952	0.103	22.019	0.102	21.906	0.099		8.40992	0.32905
0.061	0.03259	-0.49226	-41.4581		17.838	0.114	19.925	0.107	20.031	0.102	22.105	0.102	21.991	0.101		8.44453	0.32905
0.07025	0.03706	-0.4719	-41.2549		17.883	0.114	19.999	0.107	20.134	0.102	22.18	0.102	22.053	0.1		8.47914	0.32906
0.07992	0.03922	-0.45289	-41.0533		17.963	0.114	20.073	0.107	20.202	0.102	22.305	0.102	22.11	0.1		8.51375	0.32906
0.08927	0.04073	-0.43378	-40.8592		18.042	0.114	20.141	0.107	20.281	0.102	22.373	0.102	22.19	0.1		8.54836	0.32907
0.09937	0.04262	-0.41473	-40.6645		18.156	0.117	20.254	0.109	20.35	0.102	22.452	0.102	22.275	0.1		8.58296	0.32907
0.11737	0.04488	-0.3957	-40.46		18.201	0.117	20.334	0.109	20.429	0.104	22.52	0.105	22.36	0.1		8.61757	0.32908
0.13734	0.04905	-0.37668	-40.237		18.281	0.118	20.402	0.109	20.497	0.106	22.588	0.103	22.434	0.103		8.65218	0.32908
0.15739	0.05206	-0.35758	-40.0219		18.36	0.116	20.482	0.109	20.577	0.104	22.645	0.102	22.508	0.103		8.68679	0.32909
0.17733	0.05314	-0.33858	-39.7907		18.44	0.116	20.55	0.109	20.645	0.104	22.725	0.104	22.581	0.102		8.7214	0.32909
0.19734	0.05545	-0.31951	-39.5578		18.508	0.116	20.618	0.109	20.726	0.104	22.782	0.105	22.655	0.102		8.75601	0.3291
0.21736	0.05645	-0.30046	-39.3234		18.587	0.116	20.665	0.111	20.794	0.104	22.861	0.104	22.729	0.102		8.79062	0.3291
0.23659	0.05748	-0.28158	-39.078		18.656	0.116	20.765	0.111	20.873	0.104	22.941	0.104	22.803	0.102		8.82523	0.32911
0.25717	0.05848	-0.26317	-38.8139		18.724	0.116	20.8	0.111	20.942	0.104	23.043	0.104	22.877	0.102		8.85983	0.32911
0.27739	0.05995	-0.24332	-38.526		18.792	0.119	20.856	0.111	21.01	0.104	23.111	0.104	22.939	0.102		8.89444	0.32912
0.29736	0.06158	-0.22424	-38.2403		18.883	0.12	20.96	0.111	21.078	0.108	23.19	0.104	23.013	0.102		8.92905	0.32912
0.31736	0.06239	-0.20524	-37.9355		18.951	0.118	21.045	0.111	21.169	0.107	23.259	0.109	23.098	0.105		8.96366	0.32913
0.33743	0.06321	-0.1862	-37.6264		19.03	0.118	21.119	0.111	21.248	0.107	23.338	0.107	23.172	0.105		8.99827	0.32913
0.35739	0.06357	-0.16715	-37.2991		19.099	0.118	21.176	0.111	21.328	0.107	23.463	0.107	23.235	0.104		9.03288	0.32914
0.37737	0.06513	-0.14811	-36.9489		19.178	0.118	21.255	0.111	21.43	0.107	23.531	0.107	23.291	0.104		9.06749	0.32914
0.39736	0.06561	-0.12899	-36.58		19.275	0.118	21.358	0.114	21.475	0.107	23.611	0.107	23.395	0.104		9.1021	0.32915
0.41736	0.06585	-0.10999	-36.2229		19.349	0.118	21.403	0.114	21.56	0.107	23.679	0.107	23.497	0.104		9.1367	0.32915
0.4374	0.06731	-0.09682	-35.8732		19.441	0.118	21.505	0.114	21.634	0.107	23.758	0.107	23.531	0.104		9.17131	0.32916
0.45695	0.06765	-0.08723	-35.6877		19.486	0.121	21.551	0.114	21.725	0.109	23.838	0.107	23.588	0.104		9.20592	0.32916
0.47657	0.06793	-0.07923	-35.5133		19.571	0.12	21.675	0.114	21.771	0.109	23.878	0.107	23.668	0.105		9.24053	0.32917
0.49894	0.06859	-0.07399	-35.3868		19.645	0.12	21.766	0.114	21.839	0.109	23.94	0.11	23.753	0.108		9.27514	0.32917
0.53512	0.07023	-0.06902	-35.2769		19.736	0.12	21.846	0.116	21.918	0.109	24.014	0.109	23.827	0.107		9.30975	0.32918
0.57481	0.06998	-0.06401	-35.1582		19.782	0.12	21.948	0.116	22.02	0.109	24.088	0.107	23.883	0.107		9.34436	0.32918
0.61437	0.07199	-0.05902	-35.039		19.85	0.12	21.982	0.116	22.066	0.109	24.201	0.109	23.963	0.107		9.37897	0.32919
0.65399	0.07373	-0.05401	-34.9342		19.929	0.12	22.039	0.116	22.151	0.109	24.27	0.109	24.031	0.107		9.41357	0.32919
0.69363	0.07531	-0.04902	-34.8156		20.031	0.125	22.119	0.116	22.225	0.112	24.35	0.109	24.122	0.107		9.44818	0.3292
0.73317	0.07914	-0.04402	-34.7054		20.077	0.123	22.187	0.116	22.316	0.112	24.417	0.109	24.207	0.107		9.48279	0.3292
0.7728	0.08289	-0.03901	-34.5948		20.162	0.123	22.277	0.116	22.384	0.111	24.498	0.112	24.281	0.107		9.5174	0.32921
0.81235	0.08558	-0.034	-34.4795		20.236	0.123	22.346	0.12	22.464	0.111	24.566	0.113	24.355	0.107		9.55201	0.32921
0.85082	0.08921	-0.02927	-34.3644		20.327	0.123	22.414	0.118	22.509	0.111	24.646	0.111	24.417	0.107		9.58662	0.32922
0.89077	0.0956	-0.02582	-34.2656		20.395	0.123	22.471	0.118	22.583	0.111	24.714	0.111	24.491	0.109		9.62123	0.32922
0.93118	0.09963	-0.02495	-34.2249		20.474	0.123	22.55	0.118	22.645	0.111	24.793	0.111	24.576	0.109		9.65584	0.32923
0.97074	0.10411	-0.02396	-34.2103		20.52	0.123	22.607	0.118	22.719	0.111	24.862	0.111	24.65	0.109		9.69044	0.32923
1.01031	0.10946	-0.02298	-34.2156		20.594	0.123	22.686	0.118	22.804	0.114	24.941	0.111	24.713	0.109		9.72505	0.32924
1.04989	0.11246	-0.02198	-34.1695		20.656	0.125	22.766	0.118	22.878	0.114	25.009	0.111	24.769	0.109		9.75966	0.32924
1.08952	0.11539	-0.02097	-34.1812		20.736	0.125	22.891	0.118	22.952	0.114	25.089	0.111	24.894	0.109		9.79427	0.32925
1.12915	0.11854	-0.01998	-34.1616		20.827	0.125	22.948	0.118	23.039	0.114	25.157	0.111	24.985	0.109		9.82888	0.32925
1.16864	0.12117	-0.019	-34.1184		20.918	0.125	23.029	0.118	23.112	0.114	25.236	0.111	25.053	0.111		9.86349	0.32926
1.20818	0.12296	-0.01798	-34.0915		20.963	0.125	23.112	0.121	23.203	0.114	25.356	0.115	25.121	0.113		9.8981	0.32926
1.24772	0.12391	-0.01698	-34.071		21.048	0.125	23.186	0.12	23.237	0.114	25.429	0.114	25.19	0.111		9.93271	0.32927
1.28698	0.1257	-0.016	-34.0414		21.122	0.125	23.278	0.12	23.294	0.114	25.503	0.114	25.303	0.111		9.96731	0.32927
1.32532	0.12757	-0.01501	-34.0179		21.213	0.129	23.324	0.12	23.374	0.114	25.577	0.114	25.371	0.111		10.0019	0.32928
1.36644	0.12842	-0.01399	-33.9663		21.258	0.127	23.392	0.12	23.465	0.114	25.668	0.114	25.439	0.111		10.0365	0.32928
1.40584	0.1284	-0.01297	-33.9633		21.343	0.127	23.483	0.12	23.555	0.116	25.725	0.114	25.485	0.111		10.0711	0.32929
1.44529	0.12975	-0.01199	-33.9586		21.417	0.127	23.54	0.12	23.629	0.116	25.816	0.114	25.547	0.111		10.1058	0.32929
1.48475	0.13044	-0.01098	-33.9486		21.508	0.127	23.608	0.12	23.703	0.116	25.895	0.114	25.622	0.111		10.1404	0.3293
1.52419	0.13171	-0.00997	-33.9294		21.553	0.127	23.687	0.12	23.794	0.116	25.975	0.117	25.708	0.111		10.175	0.3293
1.56357	0.13188	-0.00898	-33.8833		21.622	0.127	23.778	0.12	23.862	0.116	26.043	0.116	25.782	0.113		10.2096	0.32931
1.60296	0.1333	-0.00798	-33.8348		21.701	0.127	23.835	0.124	23.953	0.116	26.134	0.116	25.844	0.114		10.2442	0.32931
1.64218	0.13322	-0.00699	-33.8016		21.805	0.131	23.915	0.123	24.021	0.116	26.179	0.116	25.906	0.114		10.2788	0.32932
1.68134	0.13397	-0.00598	-33.7967		21.85	0.129	24	0.123	24.1	0.118	26.27	0.116	25.992	0.114		10.3134	0.32932
1.7193	0.13522	-0.00502	-33.8098		21.918	0.129	24.074	0.123	24.169	0.119	26.338	0.116	26.077	0.114		10.348	0.32933
1.75882	0.13543	-0.004	-33.7546		21.998	0.129	24.13	0.123	24.237	0.118	26.418	0.116	26.139	0.114		10.3826	0.32933
1.79862	0.13502	-0.00298	-33.7197		22.1	0.129	24.21	0.126	24.282	0.118	26.509	0.12	26.202	0.116		10.4172	0.32934
1.83747	0.13634	-0.00198	-33.6933		22.145	0.129	24.295	0.125	24.356	0.118	26.588	0.118	26.276	0.117		10.4518	0.32934
1.8762	0.13702	-0.00097847	-33.6715		22.259	0.129	24.369	0.125	24.43	0.118	26.656	0.118	26.372	0.115		10.4864	0.32935
1.91458	0.1383	2.62115e-05	-33.6497		22.327	0.129	24.426	0.125	24.498	0.118	26.736	0.118	26.463	0.114		10.5211	0.32935
1.9521	0.13626	0.00101	-33.6353		22.407	0.133	24.505	0.125	24.578	0.118	26.805	0.118	26.52	0.116		10.5557	0.32936
		0.00202	-33.6169		22.475	0.132	24.608	0.125	24.68	0.118	26.908	0.118	26.594	0.116		10.5903	0.32936
		0.00303	-33.5755		22.543	0.132	24.641	0.125	24.725	0.118	26.964	0.118	26.668	0.116		10.6249	0.32937
		0.00402	-33.5574		22.611	0.132	24.698	0.125	24.793	0.122	27.044	0.118	26.741	0.116		10.6595	0.32937
		0.00503	-33.531		22.702	0.132	24.778	0.125	24.873	0.12	27.129	0.118	26.815	0.116		10.6941	0.32938
		0.00601	-33.5084		22.77	0.132	24.846	0.127	24.986	0.12	27.203	0.121	26.889	0.116		10.7287	0.32938
		0.00698	-33.4804		22.838	0.132	24.914	0.127	25.055	0.12	27.26	0.12	26.963	0.117		10.7633	0.32939
		0.00802	-33.454		22.907	0.132	24.971	0.127	25.134	0.12	27.339	0.12	27.025	0.12		10.7979	0.32939
		0.00902	-33.4329		23.02	0.135	25.073	0.127	25.202	0.12	27.441	0.12	27.11	0.118		10.8325	0.3294
		0.01003	-33.4551		23.088	0.134	25.152	0.127	25.282	0.12	27.487	0.12	27.213	0.119		10.8671	0.3294
		0.01102	-33.4072		23.156	0.134	25.232	0.127	25.385	0.125	27.589	0.12	27.281	0.118		10.9017	0.32941
		0.01202	-33.3646		23.225	0.134	25.3	0.127	25.431	0.123	27.657	0.12	27.349	0.118		10.9364	0.32941
		0.01302	-33.3459		23.315	0.134	25.368	0.127	25.488	0.123	27.748	0.12	27.406	0.118		10.971	0.32942
		0.01402	-33.3218		23.384	0.134	25.437	0.127	25.567	0.123	27.816	0.12	27.491	0.118		11.0056	0.32942
		0.01502	-33.2898		23.463	0.134	25.529	0.13	25.647	0.123	27.884	0.12	27.576	0.118		11.0402	0.32943
		0.01602	-33.2552		23.531	0.137	25.597	0.129	25.726	0.123	27.93	0.122	27.644	0.121		11.0748	0.32943
		0.01698	-33.2292		23.611	0.136	25.665	0.129	25.817	0.123	28.003	0.123	27.701	0.12		11.1094	0.32944
		0.018	-33.2171		23.679	0.136	25.71	0.129	25.897	0.123	28.077	0.123	27.775	0.12		11.144	0.32944
		0.01902	-33.2051		23.77	0.136	25.796	0.129	25.965	0.123	28.151	0.123	27.894	0.12		11.1786	0.32945
		0.02003	-33.1812		23.816	0.136	25.881	0.129	26.033	0.123	28.225	0.123	27.986	0.12		11.2132	0.32945
		0.02101	-33.1519		23.883	0.136	25.96	0.129	26.101	0.126	28.293	0.123	28.043	0.12		11.2478	0.32946
		0.02202	-33.14		23.963	0.136	26.029	0.129	26.192	0.125	28.407	0.123	28.123	0.12		11.2825	0.32946
		0.02302	-33.1136		24.042	0.136	26.12	0.129	26.26	0.125	28.475	0.123	28.225	0.12		11.3171	0.32947
		0.02402	-33.0794		24.112	0.136	26.199	0.129	26.34	0.125	28.52	0.123	28.259	0.124		11.3517	0.32947
		0.02501	-33.057		24.203	0.139	26.278	0.129	26.408	0.125	28.605	0.126	28.316	0.122		11.3863	0.32948
		0.02602	-33.0258		24.271	0.138	26.364	0.132	26.532	0.125	28.679	0.125	28.395	0.123		11.4209	0.32948
		0.02702	-33.0092		24.35	0.138	26.438	0.132	26.601	0.128	28.782	0.125	28.463	0.123		11.4555	0.32949
		0.02797	-32.9799		24.419	0.138	26.54	0.132	26.646	0.127	28.861	0.125	28.532	0.123		11.4901	0.32949
		0.02902	-32.9558		24.498	0.138	26.619	0.132	26.72	0.127	28.901	0.125	28.588	0.123		11.5247	0.3295
		0.03002	-32.9378		24.566	0.138	26.659	0.135	26.794	0.127	28.964	0.125	28.691	0.123		11.5593	0.3295
		0.03102	-32.9165		24.634	0.138	26.721	0.135	26.908	0.127	29.037	0.125	28.782	0.123		11.5939	0.32951
		0.03202	-32.8863		24.703	0.138	26.795	0.134	26.976	0.127	29.134	0.125	28.827	0.123		11.6285	0.32951
		0.03302	-32.8573		24.793	0.143	26.88	0.134	27.055	0.127	29.226	0.125	28.884	0.123		11.6631	0.32952
		0.03403	-32.8333		24.862	0.141	26.954	0.134	27.123	0.127	29.294	0.128	28.958	0.123		11.6977	0.32952
		0.03502	-32.7906		24.941	0.141	27.017	0.134	27.203	0.127	29.374	0.127	29.031	0.126		11.7324	0.32953
		0.03603	-32.7799		25.009	0.141	27.091	0.134	27.294	0.127	29.453	0.128	29.105	0.125		11.767	0.32953
		0.03701	-32.7665		25.089	0.141	27.164	0.134	27.373	0.127	29.504	0.127	29.168	0.125		11.8016	0.32954
		0.03802	-32.739		25.157	0.141	27.25	0.134	27.441	0.131	29.578	0.127	29.23	0.125		11.8362	0.32954
		0.03954	-32.7276		25.236	0.141	27.335	0.134	27.509	0.129	29.657	0.127	29.304	0.125		11.8708	0.32955
		0.044	-32.6319		25.305	0.141	27.409	0.134	27.555	0.129	29.737	0.127	29.378	0.125		11.9054	0.32955
		0.04922	-32.5101		25.384	0.142	27.482	0.134	27.681	0.129	29.817	0.127	29.452	0.125		11.94	0.32956
		0.05423	-32.4031		25.452	0.145	27.573	0.138	27.766	0.129	29.908	0.13	29.525	0.125		11.9746	0.32956
		0.05921	-32.2808		25.52	0.143	27.664	0.136	27.84	0.129	29.987	0.129	29.599	0.125		12.0092	0.32957
		0.06422	-32.1643		25.566	0.143	27.732	0.136	27.931	0.129	30.055	0.129	29.673	0.125		12.0438	0.32957
		0.06923	-32.0446		25.645	0.143	27.778	0.136	27.965	0.129	30.135	0.129	29.747	0.125		12.0785	0.32958
		0.07424	-31.9219		25.725	0.143	27.842	0.136	28.039	0.131	30.203	0.129	29.821	0.126		12.1131	0.32958
		0.07922	-31.8038		25.804	0.143	27.904	0.136	28.124	0.133	30.305	0.129	29.895	0.129		12.1477	0.32959
		0.08424	-31.6852		25.873	0.143	28.029	0.139	28.198	0.132	30.379	0.129	29.968	0.127		12.1823	0.32959
		0.08921	-31.5665		25.952	0.145	28.109	0.138	28.272	0.132	30.453	0.129	30.032	0.127		12.2169	0.3296
		0.09403	-31.4481		26.02	0.145	28.188	0.138	28.357	0.132	30.526	0.129	30.105	0.127		12.2515	0.3296
		0.09918	-31.3083		26.088	0.145	28.256	0.138	28.431	0.132	30.6	0.129	30.19	0.127		12.2861	0.32961
		0.10421	-31.1666		26.156	0.145	28.324	0.138	28.522	0.132	30.703	0.129	30.265	0.127		12.3207	0.32961
		0.10924	-31.0471		26.247	0.145	28.381	0.138	28.567	0.132	30.771	0.129	30.328	0.127		12.3553	0.32962
		0.11423	-30.9223		26.338	0.145	28.461	0.138	28.652	0.132	30.839	0.133	30.384	0.127		12.3899	0.32962
		0.11922	-30.8024		26.419	0.145	28.517	0.138	28.726	0.134	30.884	0.132	30.464	0.129		12.4245	0.32963
		0.12423	-30.6682		26.487	0.145	28.597	0.138	28.817	0.134	30.986	0.132	30.532	0.13		12.4591	0.32963
		0.12923	-30.5485		26.567	0.148	28.676	0.138	28.862	0.134	31.032	0.132	30.6	0.129		12.4938	0.32964
		0.13422	-30.4154		26.635	0.148	28.779	0.143	28.948	0.134	31.106	0.132	30.657	0.129		12.5284	0.32964
		0.13924	-30.2851		26.737	0.148	28.847	0.141	29.021	0.134	31.18	0.132	30.731	0.129		12.563	0.32965
		0.14422	-30.1572		26.828	0.148	28.915	0.141	29.112	0.134	31.265	0.132	30.828	0.129		12.5976	0.32965
		0.14952	-30.0372		26.873	0.148	28.96	0.141	29.18	0.134	31.339	0.134	30.918	0.129		12.6322	0.32966
		0.15834	-29.8297		26.942	0.148	29.023	0.141	29.26	0.134	31.429	0.134	30.986	0.129		12.6668	0.32966
		0.16877	-29.5395		27.021	0.148	29.108	0.141	29.305	0.134	31.476	0.134	31.055	0.129		12.7014	0.32967
		0.17876	-29.2987		27.123	0.148	29.21	0.141	29.379	0.134	31.561	0.134	31.123	0.129		12.736	0.32967
		0.18873	-29.031		27.169	0.148	29.278	0.141	29.442	0.134	31.635	0.134	31.214	0.129		12.7706	0.32968
		0.20159	-28.7267		27.254	0.148	29.347	0.141	29.515	0.137	31.726	0.134	31.282	0.129		12.8052	0.32968
		0.22134	-28.2201		27.328	0.148	29.403	0.141	29.601	0.136	31.794	0.134	31.35	0.134		12.8398	0.32969
		0.24132	-27.65		27.419	0.152	29.506	0.141	29.703	0.136	31.885	0.134	31.395	0.132		12.8744	0.32969
		0.26132	-27.049		27.487	0.15	29.585	0.144	29.738	0.136	31.953	0.134	31.458	0.132		12.9091	0.3297
		0.28134	-26.4543		27.566	0.15	29.665	0.143	29.794	0.136	32.033	0.134	31.52	0.132		12.9437	0.3297
		0.30137	-25.8349		27.612	0.15	29.733	0.143	29.874	0.136	32.101	0.138	31.594	0.132		12.9783	0.32971
		0.3206	-25.2048		27.685	0.15	29.801	0.143	29.943	0.136	32.226	0.136	31.668	0.132		13.0129	0.32973
		0.34094	-24.4976		27.759	0.15	29.892	0.143	30.022	0.136	32.283	0.136	31.742	0.132		13.0475	0.32976
		0.36133	-23.7702		27.845	0.154	29.983	0.143	30.102	0.14	32.362	0.136	31.804	0.132		13.0821	0.32978
		0.38134	-22.9937		27.918	0.152	30.04	0.143	30.17	0.138	32.447	0.136	31.878	0.132		13.1167	0.32981
		0.40132	-22.1976		28.009	0.152	30.119	0.143	30.227	0.138	32.521	0.136	31.963	0.134		13.1513	0.32983
		0.42134	-21.3431		28.055	0.152	30.205	0.147	30.306	0.138	32.612	0.136	32.037	0.136		13.1859	0.32986
		0.44137	-20.4167		28.123	0.152	30.279	0.145	30.386	0.138	32.657	0.136	32.1	0.134		13.2205	0.32988
		0.46134	-19.4207		28.202	0.152	30.336	0.145	30.477	0.138	32.743	0.136	32.156	0.134		13.2551	0.32991
		0.48131	-18.3513		28.305	0.152	30.416	0.145	30.545	0.138	32.817	0.139	32.247	0.134		13.2897	0.32993
		0.50323	-17.1767		28.35	0.155	30.501	0.145	30.624	0.138	32.873	0.138	32.332	0.134		13.3244	0.32996
		0.54818	-14.5031		28.435	0.154	30.575	0.145	30.692	0.138	32.941	0.138	32.395	0.134		13.359	0.32998
		0.59566	-10.7599		28.509	0.154	30.665	0.145	30.761	0.138	33.027	0.138	32.452	0.134		13.3936	0.33001
		0.649	-5.47596		28.6	0.154	30.711	0.145	30.829	0.141	33.1	0.138	32.532	0.137		13.4282	0.33003
		0.6992	0.45459		28.645	0.154	30.796	0.148	30.92	0.141	33.203	0.138	32.623	0.137		13.4628	0.33006
		0.74969	6.98049		28.731	0.152	30.87	0.148	30.988	0.141	33.248	0.138	32.714	0.136		13.4974	0.33008
		0.79995	13.4599		28.806	0.152	30.927	0.148	31.056	0.141	33.322	0.138	32.788	0.136		13.532	0.33011
		0.85026	19.2722		28.897	0.152	31.029	0.148	31.101	0.141	33.396	0.138	32.862	0.136		13.5666	0.33013
		0.90055	24.2383		28.942	0.156	31.12	0.148	31.181	0.141	33.47	0.138	33.021	0.136		13.6012	0.33016
		0.95081	28.3096		29.027	0.154	31.188	0.148	31.26	0.141	33.543	0.138	33.055	0.136		13.6358	0.33018
		1.00129	31.6649		29.101	0.154	31.256	0.148	31.34	0.141	33.629	0.142	33.123	0.136		13.6705	0.33022
		1.0515	34.3504		29.192	0.154	31.302	0.148	31.408	0.141	33.725	0.141	33.191	0.136		13.7051	0.33025
		1.10183	36.5843		29.237	0.152	31.415	0.148	31.487	0.141	33.795	0.141	33.26	0.139		13.7397	0.33029
		1.15106	38.3963		29.323	0.152	31.483	0.148	31.556	0.143	33.84	0.141	33.328	0.137		13.7743	0.33032
		1.20081	39.9467		29.396	0.153	31.552	0.152	31.624	0.143	33.925	0.141	33.418	0.137		13.8089	0.33036
		1.25267	41.3244		29.487	0.152	31.597	0.15	31.681	0.143	33.999	0.141	33.487	0.141		13.8435	0.33039
		1.30286	42.4558		29.532	0.15	31.682	0.15	31.817	0.143	34.09	0.141	33.566	0.138		13.8781	0.33043
		1.35311	43.4619		29.601	0.15	31.801	0.15	31.902	0.143	34.135	0.141	33.646	0.138		13.9127	0.33046
		1.40327	44.3672		29.68	0.15	31.87	0.15	31.976	0.143	34.221	0.141	33.748	0.138		13.9473	0.3305
		1.45342	45.1401		29.782	0.15	31.915	0.15	32.067	0.143	34.295	0.145	33.839	0.138		13.9819	0.33053
		1.50349	45.8547		29.828	0.148	32.006	0.15	32.135	0.147	34.368	0.143	33.884	0.138		14.0165	0.33057
		1.5534	46.4844		29.896	0.147	32.074	0.15	32.227	0.145	34.453	0.143	33.969	0.138		14.0511	0.3306
		1.60316	47.0298		29.975	0.146	32.165	0.152	32.295	0.145	34.499	0.143	34.043	0.143		14.0858	0.33064
		1.65293	47.5627		30.001	0.145	32.211	0.152	32.375	0.145	34.59	0.143	34.145	0.141		14.1204	0.33067
		1.70153	48.0251		30.001	0.145	32.273	0.152	32.443	0.145	34.664	0.143	34.214	0.141		14.155	0.33071
		1.7505	48.4712		30.001	0.144	32.335	0.152	32.523	0.145	34.737	0.143	34.282	0.141		14.1896	0.33074
		1.80133	48.8806		29.985	0.143	32.41	0.152	32.602	0.145	34.811	0.143	34.327	0.141		14.2242	0.33078
		1.85048	49.2431		29.905	0.143	32.507	0.152	32.682	0.145	34.885	0.143	34.401	0.141		14.2588	0.33081
		1.89898	49.5733		29.836	0.143	32.598	0.152	32.761	0.145	34.959	0.143	34.475	0.141		14.2934	0.33083
		1.94028	49.8576		29.757	0.143	32.666	0.152	32.829	0.15	35.033	0.146	34.549	0.141		14.328	0.33084
		1.94581	49.9044		29.678	0.142	32.734	0.152	32.92	0.147	35.107	0.145	34.623	0.141		14.3626	0.33086
		1.99952	50.1807		29.632	0.141	32.78	0.155	33.011	0.148	35.226	0.145	34.696	0.141		14.3972	0.33087
					29.552	0.141	32.853	0.155	33.085	0.149	35.305	0.145	34.759	0.144		14.4318	0.33089
					29.461	0.141	32.95	0.154	33.159	0.148	35.374	0.145	34.874	0.143		14.4665	0.3309
					29.393	0.139	33.041	0.154	33.25	0.148	35.453	0.145	34.965	0.143		14.5011	0.33092
					29.314	0.138	33.109	0.154	33.318	0.148	35.521	0.145	35.021	0.143		14.5357	0.33093
					29.245	0.138	33.188	0.154	33.397	0.148	35.601	0.147	35.101	0.143		14.5703	0.33095
					29.165	0.138	33.257	0.154	33.443	0.148	35.669	0.149	35.169	0.143		14.6049	0.33096
					29.068	0.138	33.348	0.154	33.516	0.148	35.748	0.148	35.226	0.143		14.6395	0.33098
					28.995	0.136	33.393	0.154	33.59	0.15	35.817	0.148	35.3	0.143		14.6741	0.33098
					28.921	0.136	33.484	0.154	33.704	0.15	35.896	0.148	35.362	0.143		14.7087	0.33099
					28.847	0.136	33.552	0.154	33.772	0.15	35.992	0.148	35.436	0.147		14.7433	0.33099
					28.756	0.135	33.654	0.157	33.852	0.15	36.066	0.148	35.51	0.146		14.7779	0.331
					28.71	0.134	33.734	0.157	33.92	0.15	36.159	0.148	35.584	0.145		14.8125	0.331
					28.625	0.134	33.779	0.157	33.999	0.15	36.204	0.148	35.657	0.146		14.8471	0.33101
					28.552	0.134	33.836	0.157	34.067	0.15	36.289	0.148	35.731	0.146		14.8818	0.33101
					28.461	0.134	33.915	0.157	34.147	0.15	36.386	0.15	35.805	0.145		14.9164	0.33102
					28.415	0.132	34.029	0.157	34.215	0.15	36.465	0.151	35.879	0.145		14.951	0.33102
					28.313	0.132	34.074	0.157	34.283	0.15	36.533	0.15	35.953	0.145		14.9856	0.33103
					28.268	0.132	34.154	0.157	34.329	0.15	36.613	0.15	36.027	0.145		15.0202	0.33103
					28.194	0.13	34.256	0.157	34.402	0.152	36.681	0.15	36.1	0.145		15.0548	0.33104
					28.12	0.129	34.302	0.161	34.476	0.153	36.761	0.15	36.174	0.145		15.0894	0.33104
					28.035	0.129	34.392	0.159	34.563	0.152	36.829	0.15	36.237	0.145		15.124	0.33105
					27.961	0.129	34.478	0.159	34.637	0.152	36.908	0.15	36.311	0.148		15.1586	0.33105
					27.87	0.129	34.553	0.159	34.727	0.152	36.976	0.15	36.396	0.149		15.1932	0.33106
					27.825	0.129	34.654	0.159	34.796	0.152	37.056	0.15	36.47	0.148		15.2278	0.33112
					27.756	0.129	34.699	0.159	34.875	0.152	37.124	0.154	36.532	0.148		15.2624	0.33117
					27.677	0.127	34.803	0.163	34.921	0.152	37.204	0.152	36.589	0.148		15.2971	0.33123
					27.541	0.127	34.848	0.161	34.994	0.155	37.272	0.152	36.714	0.148		15.3317	0.33128
					27.473	0.127	34.916	0.161	35.057	0.155	37.351	0.152	36.805	0.148		15.3663	0.33134
					27.404	0.127	35.007	0.161	35.142	0.154	37.419	0.152	36.873	0.148		15.4009	0.33139
					27.336	0.127	35.064	0.161	35.239	0.154	37.499	0.152	36.941	0.148		15.4355	0.33145
					27.245	0.127	35.144	0.161	35.318	0.154	37.567	0.152	36.987	0.15		15.4701	0.3315
					27.149	0.125	35.229	0.161	35.398	0.154	37.635	0.152	37.06	0.15		15.5047	0.33156
					27.074	0.125	35.291	0.161	35.477	0.154	37.681	0.152	37.135	0.15		15.5393	0.33162
					26.984	0.125	35.365	0.161	35.568	0.154	37.766	0.152	37.209	0.15		15.5739	0.33167
					26.939	0.125	35.439	0.161	35.648	0.154	37.84	0.152	37.283	0.15		15.6085	0.33173
					26.869	0.123	35.513	0.161	35.716	0.154	37.93	0.157	37.357	0.15		15.6432	0.33179
					26.79	0.123	35.587	0.163	35.784	0.154	37.976	0.154	37.431	0.15		15.6777	0.33185
					26.687	0.123	35.689	0.164	35.829	0.157	38.062	0.154	37.505	0.15		15.7124	0.33191
					26.642	0.123	35.78	0.163	35.903	0.159	38.135	0.154	37.578	0.15		15.747	0.33197
					26.557	0.123	35.819	0.163	35.966	0.157	38.261	0.154	37.652	0.15		15.7816	0.33203
					26.483	0.123	35.927	0.163	36.028	0.157	38.328	0.154	37.715	0.15		15.8162	0.33209
					26.392	0.122	36.018	0.163	36.102	0.157	38.408	0.154	37.789	0.15		15.8508	0.33215
					26.347	0.12	36.098	0.163	36.176	0.157	38.477	0.154	37.874	0.152		15.8854	0.33221
					26.278	0.12	36.143	0.163	36.295	0.157	38.557	0.154	37.947	0.154		15.92	0.33227
					26.199	0.12	36.2	0.167	36.375	0.157	38.625	0.154	38.01	0.152		15.9546	0.33234
					26.097	0.12	36.302	0.167	36.42	0.161	38.704	0.159	38.067	0.152		15.9892	0.3324
					26.029	0.12	36.393	0.166	36.499	0.159	38.773	0.157	38.192	0.152		16.0238	0.33246
					25.949	0.118	36.438	0.166	36.579	0.159	38.852	0.157	38.283	0.152		16.0585	0.33253
					25.904	0.118	36.495	0.166	36.693	0.159	38.931	0.157	38.351	0.152		16.0931	0.33259
					25.83	0.118	36.575	0.166	36.738	0.159	38.977	0.157	38.419	0.152		16.1277	0.33266
					25.756	0.118	36.722	0.166	36.817	0.159	39.034	0.157	38.464	0.152		16.1623	0.33272
					25.688	0.118	36.756	0.166	36.898	0.159	39.113	0.157	38.567	0.155		16.1969	0.33279
					25.608	0.118	36.813	0.17	36.978	0.159	39.193	0.157	38.669	0.154		16.2315	0.33286
					25.506	0.116	36.893	0.166	37.046	0.159	39.272	0.157	38.737	0.154		16.2661	0.33292
					25.461	0.116	36.972	0.166	37.125	0.159	39.34	0.157	38.783	0.154		16.3007	0.33299
					25.375	0.116	37.076	0.17	37.194	0.159	39.42	0.161	38.845	0.154		16.3353	0.33306
					25.302	0.116	37.133	0.168	37.262	0.162	39.488	0.159	38.919	0.154		16.3699	0.33313
					25.211	0.116	37.212	0.168	37.307	0.161	39.568	0.159	39.004	0.154		16.4045	0.3332
					25.165	0.116	37.297	0.168	37.41	0.161	39.636	0.159	39.078	0.154		16.4392	0.33327
					25.08	0.114	37.371	0.168	37.489	0.161	39.738	0.159	39.14	0.154		16.4738	0.33334
					25.006	0.114	37.462	0.168	37.557	0.161	39.806	0.159	39.203	0.154		16.5084	0.33341
					24.914	0.114	37.508	0.168	37.625	0.161	39.885	0.159	39.328	0.157		16.543	0.33348
					24.87	0.114	37.581	0.168	37.716	0.161	39.954	0.159	39.42	0.157		16.5776	0.33355
					24.802	0.114	37.644	0.169	37.83	0.161	40.045	0.159	39.465	0.157		16.6122	0.33363
					24.722	0.114	37.7	0.171	37.875	0.161	40.09	0.159	39.522	0.157		16.6468	0.3337
					24.62	0.111	37.791	0.17	37.978	0.161	40.181	0.162	39.596	0.157		16.6814	0.33377
					24.585	0.111	37.877	0.17	38.023	0.164	40.249	0.161	39.681	0.157		16.716	0.33385
					24.529	0.111	37.95	0.17	38.091	0.163	40.329	0.161	39.761	0.157		16.7506	0.33392
					24.448	0.111	38.024	0.17	38.17	0.163	40.397	0.161	39.818	0.157		16.7852	0.33399
					24.38	0.111	38.098	0.17	38.273	0.163	40.476	0.161	39.891	0.157		16.8198	0.33407
					24.301	0.111	38.212	0.17	38.318	0.163	40.544	0.161	39.965	0.159		16.8544	0.33415
					24.21	0.109	38.28	0.17	38.403	0.163	40.612	0.161	40.039	0.16		16.8891	0.33422
					24.164	0.109	38.348	0.17	38.477	0.163	40.658	0.161	40.113	0.159		16.9237	0.3343
					24.108	0.109	38.393	0.172	38.568	0.163	40.75	0.161	40.187	0.159		16.9583	0.33438
					24.045	0.108	38.467	0.175	38.613	0.163	40.818	0.161	40.26	0.159		16.9929	0.33445
					23.96	0.107	38.541	0.173	38.699	0.166	40.887	0.161	40.323	0.159		17.0275	0.33453
					23.869	0.107	38.615	0.173	38.773	0.166	40.932	0.161	40.408	0.159		17.0621	0.33461
					23.801	0.107	38.689	0.173	38.863	0.166	41.017	0.164	40.51	0.159		17.0967	0.33469
					23.721	0.107	38.791	0.173	38.909	0.166	41.091	0.164	40.578	0.159		17.1313	0.33477
					23.653	0.107	38.825	0.173	38.995	0.166	41.216	0.163	40.647	0.163		17.1659	0.33485
					23.585	0.107	38.939	0.173	39.068	0.166	41.284	0.163	40.703	0.161		17.2005	0.33493
					23.517	0.107	39.018	0.173	39.159	0.166	41.364	0.163	40.828	0.161		17.2352	0.33501
					23.426	0.106	39.098	0.173	39.194	0.166	41.432	0.163	40.93	0.161		17.2698	0.3351
					23.358	0.104	39.166	0.176	39.308	0.168	41.511	0.163	40.965	0.161		17.3044	0.33518
					23.29	0.104	39.234	0.175	39.399	0.168	41.579	0.163	41.021	0.161		17.339	0.33526
					23.244	0.104	39.302	0.175	39.478	0.168	41.659	0.165	41.101	0.161		17.3736	0.33534
					23.171	0.104	39.394	0.175	39.557	0.168	41.727	0.166	41.186	0.161		17.4082	0.33543
					23.108	0.103	39.463	0.175	39.626	0.168	41.818	0.166	41.26	0.161		17.4428	0.33551
					23.029	0.102	39.531	0.175	39.717	0.168	41.886	0.166	41.317	0.161		17.4774	0.3356
					22.938	0.102	39.576	0.175	39.808	0.168	42.022	0.166	41.396	0.163		17.512	0.33568
					22.847	0.102	39.65	0.175	39.864	0.168	42.09	0.166	41.476	0.161		17.5466	0.33577
					22.801	0.102	39.724	0.179	39.944	0.168	42.136	0.166	41.544	0.165		17.5812	0.33585
					22.716	0.102	39.797	0.177	40.046	0.172	42.227	0.166	41.613	0.163		17.6158	0.33594
					22.642	0.102	39.871	0.179	40.08	0.17	42.295	0.166	41.692	0.163		17.6504	0.33603
					22.552	0.1	39.974	0.177	40.137	0.17	42.374	0.17	41.76	0.163		17.6851	0.33612
					22.506	0.1	40.042	0.177	40.216	0.17	42.454	0.168	41.829	0.163		17.7197	0.3362
					22.392	0.1	40.132	0.177	40.285	0.17	42.494	0.168	41.897	0.163		17.7543	0.33629
					22.324	0.1	40.212	0.177	40.364	0.17	42.556	0.168	41.988	0.163		17.7889	0.33638
					22.244	0.1	40.252	0.177	40.444	0.17	42.63	0.168	42.056	0.166		17.8235	0.33647
					22.175	0.1	40.314	0.177	40.523	0.17	42.715	0.168	42.125	0.168		17.8581	0.33656
					22.107	0.098	40.439	0.177	40.591	0.17	42.789	0.168	42.181	0.166		17.8927	0.33665
					22.016	0.098	40.53	0.18	40.671	0.17	42.851	0.168	42.306	0.166		17.9273	0.33674
					21.925	0.098	40.576	0.179	40.739	0.173	42.926	0.168	42.408	0.166		17.9619	0.33684
					21.857	0.098	40.632	0.179	40.841	0.174	42.999	0.168	42.443	0.166		17.9965	0.33693
					21.778	0.098	40.712	0.179	40.932	0.173	43.114	0.171	42.499	0.166		18.0312	0.33702
					21.71	0.097	40.825	0.179	40.977	0.173	43.182	0.17	42.579	0.166		18.0658	0.33711
					21.63	0.095	40.871	0.179	41.062	0.173	43.262	0.17	42.664	0.166		18.1004	0.33721
					21.562	0.095	40.928	0.179	41.136	0.173	43.33	0.17	42.738	0.166		18.135	0.3373
					21.483	0.095	41.007	0.179	41.227	0.173	43.421	0.17	42.795	0.166		18.1696	0.3374
					21.414	0.095	41.098	0.179	41.273	0.173	43.466	0.17	42.874	0.17		18.2042	0.33749
					21.335	0.096	41.149	0.182	41.342	0.173	43.546	0.17	42.942	0.168		18.2388	0.33759
					21.221	0.094	41.223	0.182	41.42	0.173	43.625	0.17	43.022	0.167		18.2734	0.33768
					21.176	0.093	41.303	0.182	41.524	0.173	43.705	0.17	43.101	0.17		18.308	0.33778
					21.102	0.093	41.393	0.182	41.592	0.175	43.773	0.17	43.17	0.168		18.3426	0.33788
					21.028	0.093	41.433	0.182	41.694	0.175	43.852	0.17	43.238	0.168		18.3772	0.33798
					20.96	0.093	41.508	0.182	41.763	0.175	43.92	0.173	43.306	0.168		18.4118	0.33807
					20.88	0.093	41.598	0.182	41.842	0.175	44	0.174	43.34	0.168		18.4464	0.33817
					20.778	0.093	41.678	0.182	41.922	0.175	44.068	0.173	43.476	0.168		18.4811	0.33827
					20.733	0.093	41.758	0.183	42.001	0.175	44.148	0.173	43.59	0.168		18.5157	0.33837
					20.648	0.092	41.826	0.185	42.069	0.175	44.267	0.173	43.624	0.168		18.5503	0.33847
					20.574	0.091	41.906	0.184	42.149	0.175	44.341	0.173	43.681	0.171		18.5849	0.33857
					20.483	0.091	41.985	0.184	42.217	0.175	44.432	0.173	43.783	0.17		18.6195	0.33867
					20.437	0.091	42.025	0.184	42.296	0.178	44.477	0.173	43.887	0.17		18.6541	0.33877
					20.369	0.089	42.088	0.184	42.365	0.178	44.562	0.175	43.93	0.17		18.6887	0.33888
					20.29	0.089	42.161	0.184	42.444	0.177	44.682	0.176	43.999	0.17		18.7233	0.33898
					20.188	0.089	42.258	0.184	42.512	0.177	44.75	0.175	44.08	0.17		18.7579	0.33908
					20.12	0.089	42.349	0.184	42.58	0.177	44.795	0.175	44.193	0.17		18.7925	0.33919
					20.04	0.089	42.417	0.184	42.626	0.177	44.858	0.175	44.261	0.17		18.8271	0.33929
					19.995	0.089	42.485	0.184	42.728	0.177	44.92	0.175	44.33	0.17		18.8618	0.33939
					19.92	0.089	42.531	0.187	42.807	0.177	45.022	0.175	44.375	0.173		18.8964	0.3395
					19.845	0.087	42.69	0.186	42.887	0.177	45.102	0.175	44.449	0.173		18.931	0.33961
					19.732	0.086	42.763	0.186	42.955	0.177	45.181	0.175	44.534	0.173		18.9656	0.33971
					19.675	0.086	42.837	0.186	43.035	0.179	45.25	0.175	44.619	0.173		19.0002	0.33982
					19.624	0.086	42.911	0.186	43.103	0.179	45.33	0.178	44.693	0.173		19.0348	0.33992
					19.55	0.086	42.985	0.186	43.171	0.179	45.41	0.177	44.755	0.173		19.0694	0.34003
					19.465	0.086	43.076	0.186	43.239	0.179	45.45	0.177	44.818	0.173		19.104	0.34014
					19.391	0.086	43.121	0.186	43.33	0.179	45.512	0.177	44.965	0.173		19.1386	0.34025
					19.317	0.085	43.206	0.189	43.398	0.179	45.586	0.177	45.068	0.173		19.1732	0.34036
					19.243	0.084	43.28	0.188	43.477	0.179	45.66	0.177	45.102	0.173		19.2078	0.34047
					19.17	0.084	43.337	0.188	43.546	0.179	45.728	0.177	45.159	0.173		19.2425	0.34058
					19.096	0.084	43.428	0.188	43.625	0.179	45.819	0.177	45.238	0.176		19.2771	0.34069
					19.005	0.084	43.53	0.188	43.693	0.182	45.876	0.177	45.323	0.175		19.3117	0.3408
					18.96	0.082	43.587	0.188	43.762	0.182	45.955	0.177	45.408	0.175		19.3463	0.34091
					18.874	0.082	43.666	0.188	43.854	0.182	46.04	0.177	45.511	0.175		19.3809	0.34102
					18.8	0.082	43.746	0.193	43.945	0.182	46.114	0.181	45.556	0.175		19.4155	0.34113
					18.71	0.082	43.906	0.191	44.002	0.182	46.171	0.18	45.63	0.175		19.4501	0.34125
					18.664	0.082	43.945	0.191	44.081	0.182	46.25	0.179	45.727	0.175		19.4847	0.34136
					18.579	0.082	44.008	0.191	44.183	0.182	46.336	0.179	45.829	0.175		19.5193	0.34147
					18.505	0.083	44.082	0.191	44.229	0.182	46.409	0.179	45.897	0.178		19.5539	0.34159
					18.414	0.081	44.145	0.191	44.302	0.182	46.512	0.179	45.965	0.178		19.5885	0.3417
					18.369	0.079	44.258	0.191	44.376	0.185	46.58	0.179	46.022	0.177		19.6231	0.34182
					18.255	0.079	44.338	0.191	44.45	0.184	46.659	0.179	46.17	0.177		19.6578	0.34193
					18.165	0.079	44.418	0.191	44.512	0.184	46.727	0.179	46.26	0.177		19.6924	0.34205
					18.085	0.079	44.486	0.192	44.586	0.184	46.796	0.179	46.328	0.177		19.727	0.34217
					18.017	0.079	44.554	0.193	44.672	0.184	46.852	0.183	46.397	0.177		19.7616	0.34228
					17.949	0.079	44.667	0.193	44.745	0.184	46.943	0.182	46.443	0.177		19.7962	0.3424
					17.858	0.079	44.758	0.193	44.819	0.184	47.045	0.182	46.529	0.18		19.8308	0.34252
					17.767	0.078	44.849	0.193	44.905	0.184	47.114	0.182	46.614	0.18		19.8654	0.34264
					17.693	0.077	44.895	0.193	44.978	0.184	47.159	0.182	46.688	0.179		19.9	0.34276
					17.619	0.077	44.997	0.193	45.069	0.184	47.261	0.182	46.762	0.179		19.9346	0.34288
					17.527	0.077	45.042	0.193	45.115	0.186	47.329	0.182	46.824	0.179		19.9692	0.343
					17.482	0.076	45.116	0.193	45.183	0.186	47.409	0.182	46.909	0.179		20.0038	0.34312
					17.396	0.075	45.19	0.196	45.262	0.186	47.488	0.182	47.011	0.179		20.0385	0.34324
					17.322	0.075	45.292	0.195	45.365	0.186	47.568	0.184	47.08	0.179		20.0731	0.34336
					17.232	0.075	45.326	0.195	45.41	0.186	47.648	0.184	47.148	0.179		20.1077	0.34348
					17.198	0.075	45.4	0.195	45.495	0.186	47.728	0.184	47.205	0.179		20.1423	0.3436
					17.124	0.075	45.485	0.195	45.569	0.186	47.814	0.184	47.29	0.181		20.1769	0.34373
					17.039	0.075	45.57	0.195	45.66	0.186	47.888	0.184	47.375	0.183		20.2115	0.34385
					16.965	0.073	45.644	0.195	45.705	0.191	47.978	0.184	47.443	0.182		20.2461	0.34398
					16.891	0.073	45.701	0.195	45.762	0.188	48.024	0.184	47.5	0.182		20.2807	0.3441
					16.806	0.073	45.78	0.195	45.853	0.188	48.109	0.184	47.574	0.182		20.3153	0.34422
					16.732	0.073	45.866	0.199	45.955	0.189	48.183	0.184	47.676	0.182		20.3499	0.34435
					16.641	0.073	45.94	0.197	46.002	0.188	48.257	0.184	47.773	0.182		20.3845	0.34448
					16.596	0.072	45.996	0.197	46.104	0.188	48.342	0.188	47.846	0.182		20.4191	0.3446
					16.51	0.071	46.077	0.197	46.172	0.188	48.404	0.186	47.92	0.182		20.4538	0.34473
					16.437	0.07	46.178	0.197	46.263	0.188	48.489	0.186	47.994	0.182		20.4884	0.34486
					16.346	0.07	46.212	0.197	46.331	0.188	48.569	0.186	48.079	0.183		20.523	0.34498
					16.3	0.07	46.269	0.197	46.4	0.188	48.66	0.186	48.164	0.185		20.5576	0.34511
					16.232	0.07	46.35	0.197	46.468	0.188	48.7	0.186	48.238	0.184		20.5922	0.34524
					16.153	0.069	46.429	0.197	46.558	0.191	48.773	0.186	48.3	0.184		20.6268	0.34537
					16.05	0.068	46.532	0.197	46.627	0.191	48.859	0.186	48.363	0.184		20.6614	0.3455
					16.016	0.068	46.588	0.197	46.695	0.191	48.932	0.189	48.512	0.184		20.696	0.34563
					15.937	0.068	46.668	0.201	46.74	0.191	49.023	0.188	48.613	0.184		20.7306	0.34576
					15.846	0.068	46.753	0.2	46.814	0.191	49.091	0.188	48.647	0.184		20.7652	0.34589
					15.755	0.068	46.827	0.2	46.911	0.191	49.171	0.188	48.704	0.184		20.7998	0.34602
					15.71	0.068	46.884	0.2	47.001	0.191	49.239	0.188	48.785	0.184		20.8345	0.34616
					15.596	0.068	46.963	0.2	47.07	0.191	49.319	0.188	48.87	0.186		20.8691	0.34629
					15.528	0.067	47.065	0.2	47.149	0.194	49.387	0.188	48.955	0.187		20.9037	0.34642
					15.448	0.066	47.099	0.2	47.217	0.193	49.466	0.188	49.029	0.186		20.9383	0.34656
					15.38	0.066	47.156	0.204	47.285	0.193	49.534	0.188	49.103	0.186		20.9729	0.34669
					15.301	0.066	47.236	0.202	47.331	0.193	49.614	0.191	49.177	0.186		21.0075	0.34682
					15.231	0.066	47.304	0.202	47.405	0.193	49.683	0.191	49.262	0.186		21.0421	0.34696
					15.152	0.065	47.372	0.202	47.478	0.193	49.762	0.191	49.347	0.186		21.0767	0.34709
					15.084	0.064	47.429	0.202	47.564	0.193	49.83	0.191	49.421	0.186		21.1113	0.34723
					15.015	0.064	47.503	0.202	47.638	0.193	49.955	0.191	49.483	0.189		21.1459	0.34737
					14.947	0.064	47.576	0.202	47.728	0.193	50.047	0.191	49.546	0.191		21.1805	0.3475
					14.856	0.064	47.662	0.202	47.774	0.193	50.092	0.191	49.671	0.188		21.2152	0.34764
					14.788	0.064	47.747	0.202	47.842	0.193	50.177	0.191	49.762	0.188		21.2498	0.34778
					14.72	0.063	47.826	0.202	47.921	0.196	50.251	0.191	49.807	0.188		21.2844	0.34792
					14.675	0.061	47.917	0.204	48.024	0.195	50.354	0.194	49.864	0.188		21.319	0.34806
					14.601	0.061	47.963	0.204	48.069	0.195	50.422	0.193	49.937	0.188		21.3536	0.3482
					14.504	0.061	48.042	0.204	48.154	0.195	50.501	0.193	50.057	0.188		21.3882	0.34834
					14.425	0.061	48.144	0.204	48.228	0.195	50.569	0.193	50.148	0.188		21.4228	0.34848
					14.379	0.061	48.19	0.204	48.319	0.195	50.649	0.193	50.205	0.188		21.4574	0.34862
					14.305	0.061	48.281	0.204	48.365	0.195	50.785	0.193	50.284	0.192		21.492	0.34876
					14.232	0.061	48.349	0.204	48.434	0.195	50.831	0.193	50.386	0.191		21.5266	0.3489
					14.13	0.06	48.428	0.204	48.513	0.195	50.933	0.193	50.454	0.191		21.5612	0.34904
					14.084	0.059	48.508	0.204	48.616	0.195	50.978	0.193	50.557	0.191		21.5958	0.34918
					13.982	0.059	48.554	0.207	48.672	0.198	51.063	0.195	50.602	0.191		21.6305	0.34933
					13.936	0.059	48.61	0.209	48.746	0.198	51.16	0.196	50.665	0.191		21.6651	0.34947
					13.868	0.059	48.691	0.207	48.809	0.197	51.24	0.195	50.727	0.191		21.6997	0.34961
					13.789	0.059	48.805	0.207	48.883	0.197	51.319	0.195	50.812	0.191		21.7343	0.34976
					13.687	0.057	48.85	0.207	48.957	0.197	51.359	0.195	50.897	0.192		21.7689	0.3499
					13.641	0.057	48.907	0.207	49.07	0.197	51.421	0.195	50.96	0.193		21.8035	0.35005
					13.573	0.057	48.981	0.207	49.138	0.197	51.523	0.195	51.024	0.193		21.8381	0.3502
					13.493	0.057	49.055	0.207	49.218	0.197	51.603	0.195	51.098	0.193		21.8727	0.35034
					13.38	0.057	49.191	0.211	49.286	0.201	51.682	0.195	51.217	0.193		21.9073	0.35049
					13.312	0.057	49.248	0.209	49.365	0.2	51.751	0.195	51.308	0.193		21.9419	0.35064
					13.232	0.057	49.327	0.209	49.445	0.2	51.83	0.195	51.376	0.193		21.9765	0.35078
					13.164	0.054	49.412	0.209	49.502	0.2	51.978	0.199	51.444	0.193		22.0112	0.35093
					13.085	0.054	49.486	0.209	49.581	0.2	52.046	0.197	51.489	0.193		22.0458	0.35108
					13.016	0.054	49.543	0.209	49.661	0.2	52.137	0.197	51.575	0.193		22.0804	0.35123
					12.936	0.054	49.622	0.209	49.729	0.2	52.184	0.197	51.66	0.196		22.115	0.35138
					12.867	0.054	49.725	0.209	49.808	0.2	52.274	0.197	51.739	0.195		22.1496	0.35153
					12.788	0.052	49.77	0.209	49.877	0.2	52.365	0.197	51.807	0.195		22.1842	0.35168
					12.72	0.052	49.918	0.212	49.945	0.2	52.433	0.197	51.875	0.195		22.2188	0.35183
					12.652	0.052	49.963	0.211	50.013	0.2	52.479	0.201	51.944	0.195		22.2534	0.35198
					12.606	0.052	50.031	0.211	50.104	0.203	52.57	0.2	52.035	0.195		22.288	0.35214
					12.532	0.052	50.088	0.211	50.195	0.202	52.638	0.2	52.103	0.195		22.3226	0.35229
					12.47	0.051	50.162	0.211	50.263	0.202	52.729	0.2	52.171	0.195		22.3572	0.35244
					12.39	0.054	50.281	0.211	50.308	0.202	52.774	0.2	52.228	0.195		22.3919	0.3526
					12.299	0.051	50.372	0.211	50.388	0.202	52.865	0.2	52.324	0.198		22.4265	0.35275
					12.208	0.05	50.429	0.214	50.467	0.202	52.933	0.2	52.426	0.199		22.4611	0.3529
					12.163	0.05	50.508	0.213	50.558	0.202	53.013	0.2	52.489	0.199		22.4957	0.35306
					12.078	0.05	50.593	0.213	50.603	0.202	53.081	0.2	52.546	0.197		22.5303	0.35321
					12.004	0.05	50.69	0.213	50.683	0.206	53.16	0.201	52.625	0.198		22.5649	0.35337
					11.913	0.049	50.758	0.213	50.764	0.204	53.229	0.202	52.71	0.197		22.5995	0.35353
					11.868	0.049	50.804	0.213	50.843	0.204	53.308	0.202	52.784	0.197		22.6341	0.35368
					11.783	0.048	50.872	0.213	50.912	0.204	53.387	0.202	52.841	0.197		22.6687	0.35384
					11.709	0.048	50.964	0.213	50.991	0.204	53.45	0.202	52.92	0.197		22.7033	0.354
					11.618	0.048	51.055	0.216	51.059	0.204	53.535	0.202	52.989	0.201		22.7379	0.35416
					11.561	0.049	51.1	0.216	51.127	0.204	53.615	0.202	53.068	0.201		22.7725	0.35431
					11.487	0.046	51.174	0.216	51.195	0.204	53.694	0.202	53.136	0.2		22.8072	0.35447
					11.425	0.045	51.237	0.216	51.286	0.207	53.774	0.202	53.216	0.2		22.8418	0.35463
					11.351	0.045	51.293	0.216	51.355	0.207	53.853	0.202	53.284	0.2		22.8764	0.35479
					11.277	0.045	51.384	0.216	51.434	0.209	53.933	0.204	53.352	0.2		22.911	0.35495
					11.209	0.045	51.47	0.216	51.502	0.207	54.018	0.204	53.422	0.2		22.9456	0.35512
					11.13	0.043	51.532	0.216	51.582	0.207	54.092	0.204	53.513	0.2		22.9802	0.35528
					11.027	0.043	51.589	0.216	51.672	0.207	54.183	0.204	53.581	0.2		23.0148	0.35544
					10.982	0.043	51.668	0.216	51.752	0.207	54.228	0.204	53.649	0.2		23.0494	0.3556
					10.914	0.043	51.753	0.216	51.82	0.207	54.313	0.204	53.706	0.2		23.084	0.35576
					10.834	0.043	51.839	0.218	51.9	0.207	54.387	0.204	53.831	0.202		23.1186	0.35593
					10.732	0.041	51.913	0.219	51.968	0.209	54.479	0.207	53.933	0.202		23.1532	0.35609
					10.687	0.041	51.986	0.218	52.093	0.211	54.523	0.207	53.967	0.202		23.1879	0.35626
					10.6	0.041	52.055	0.218	52.172	0.209	54.61	0.205	54.024	0.202		23.2225	0.35642
					10.526	0.041	52.168	0.218	52.24	0.209	54.684	0.208	54.103	0.202		23.2571	0.35659
					10.424	0.041	52.236	0.218	52.309	0.209	54.775	0.207	54.188	0.202		23.2917	0.35675
					10.356	0.041	52.282	0.221	52.377	0.209	54.82	0.207	54.262	0.202		23.3263	0.35692
					10.287	0.041	52.35	0.22	52.467	0.209	54.905	0.207	54.319	0.202		23.3609	0.35708
					10.242	0.039	52.441	0.22	52.536	0.209	54.979	0.207	54.398	0.205		23.3955	0.35725
					10.168	0.039	52.543	0.22	52.604	0.209	55.07	0.207	54.467	0.204		23.4301	0.35742
					10.095	0.039	52.622	0.22	52.649	0.209	55.115	0.207	54.557	0.204		23.4647	0.35759
					10.026	0.039	52.662	0.22	52.723	0.209	55.201	0.207	54.643	0.204		23.4993	0.35776
					9.947	0.039	52.725	0.22	52.786	0.209	55.275	0.209	54.717	0.204		23.5339	0.35792
					9.845	0.039	52.798	0.22	52.842	0.212	55.331	0.21	54.79	0.204		23.5685	0.35809
					9.799	0.038	52.884	0.224	52.922	0.211	55.433	0.209	54.853	0.204		23.6031	0.35826
					9.697	0.036	52.957	0.223	52.99	0.211	55.524	0.209	54.927	0.204		23.6378	0.35843
					9.652	0.036	53.02	0.222	53.06	0.211	55.593	0.209	55.012	0.204		23.6724	0.35861
					9.549	0.036	53.105	0.222	53.139	0.211	55.672	0.209	55.086	0.204		23.707	0.35878
					9.504	0.036	53.167	0.222	53.219	0.211	55.74	0.209	55.148	0.204		23.7416	0.35895
					9.419	0.035	53.253	0.222	53.264	0.211	55.82	0.209	55.205	0.207		23.7762	0.35912
					9.345	0.034	53.339	0.222	53.344	0.214	55.91	0.212	55.296	0.209		23.8108	0.35929
					9.254	0.034	53.419	0.222	53.423	0.213	55.99	0.211	55.381	0.207		23.8454	0.35947
					9.209	0.034	53.498	0.225	53.491	0.213	56.07	0.211	55.455	0.207		23.88	0.35964
					9.123	0.034	53.578	0.225	53.537	0.213	56.149	0.213	55.54	0.207		23.9146	0.35981
					9.05	0.033	53.68	0.225	53.61	0.213	56.251	0.211	55.614	0.207		23.9492	0.35999
					8.959	0.032	53.76	0.225	53.673	0.213	56.331	0.211	55.718	0.207		23.9839	0.36016
					8.913	0.032	53.862	0.225	53.753	0.213	56.41	0.211	55.786	0.211		24.0185	0.36034
					8.828	0.032	53.896	0.225	53.843	0.213	56.478	0.211	55.854	0.209		24.0531	0.36052
					8.754	0.032	53.953	0.225	53.934	0.216	56.581	0.213	55.922	0.209		24.0877	0.36069
					8.663	0.032	54.055	0.225	53.98	0.216	56.66	0.215	56.013	0.209		24.1223	0.36087
					8.618	0.03	54.157	0.229	54.065	0.216	56.706	0.213	56.081	0.209		24.1569	0.36105
					8.55	0.03	54.191	0.227	54.139	0.216	56.763	0.213	56.149	0.209		24.1915	0.36122
					8.47	0.03	54.248	0.227	54.241	0.216	56.842	0.213	56.195	0.209		24.2261	0.3614
					8.368	0.03	54.327	0.227	54.309	0.216	56.945	0.213	56.268	0.209		24.2607	0.36158
					8.321	0.03	54.418	0.227	54.377	0.216	57.025	0.213	56.331	0.209		24.2953	0.36176
					8.236	0.03	54.509	0.227	54.423	0.216	57.093	0.213	56.387	0.209		24.3299	0.36194
					8.162	0.029	54.566	0.227	54.496	0.216	57.173	0.216	56.467	0.209		24.3646	0.36212
					8.071	0.027	54.645	0.227	54.57	0.216	57.252	0.216	56.535	0.209		24.3991	0.3623
					8.026	0.027	54.748	0.227	54.644	0.217	57.309	0.216	56.603	0.211		24.4338	0.36248
					7.958	0.027	54.782	0.227	54.718	0.218	57.377	0.216	56.66	0.211		24.4684	0.36266
					7.878	0.027	54.839	0.229	54.792	0.218	57.457	0.216	56.734	0.211		24.503	0.36284
					7.776	0.025	54.918	0.23	54.854	0.218	57.548	0.216	56.83	0.211		24.5376	0.36303
					7.73	0.025	54.998	0.229	54.928	0.218	57.593	0.216	56.921	0.211		24.5722	0.36321
					7.645	0.025	55.077	0.229	55.013	0.218	57.661	0.216	56.99	0.211		24.6068	0.36339
					7.572	0.025	55.145	0.229	55.087	0.218	57.752	0.216	57.058	0.211		24.6414	0.36358
					7.498	0.025	55.225	0.229	55.162	0.218	57.832	0.216	57.103	0.211		24.676	0.36376
					7.424	0.025	55.304	0.233	55.229	0.221	57.911	0.216	57.177	0.213		24.7106	0.36395
					7.35	0.023	55.361	0.232	55.309	0.22	57.979	0.216	57.251	0.214		24.7452	0.36413
					7.276	0.023	55.418	0.232	55.412	0.22	58.07	0.219	57.325	0.213		24.7798	0.36432
					7.185	0.023	55.48	0.232	55.458	0.22	58.115	0.218	57.398	0.213		24.8145	0.3645
					7.117	0.023	55.565	0.232	55.543	0.22	58.184	0.218	57.461	0.213		24.8491	0.36469
					7.026	0.023	55.646	0.232	55.617	0.22	58.24	0.218	57.535	0.213		24.8837	0.36488
					6.958	0.021	55.703	0.232	55.708	0.22	58.314	0.218	57.62	0.213		24.9183	0.36506
					6.879	0.02	55.777	0.232	55.753	0.22	58.433	0.218	57.694	0.213		24.9529	0.36525
					6.81	0.02	55.851	0.232	55.821	0.22	58.524	0.218	57.756	0.213		24.9875	0.36544
					6.742	0.021	55.925	0.233	55.901	0.223	58.598	0.221	57.819	0.217		25.0221	0.36563
					6.697	0.02	55.999	0.234	56.003	0.222	58.672	0.22	57.893	0.216		25.0567	0.36582
					6.623	0.018	56.072	0.234	56.071	0.222	58.746	0.22	57.966	0.216		25.0913	0.36601
					6.549	0.018	56.169	0.234	56.15	0.222	58.876	0.22	58.042	0.216		25.1259	0.3662
					6.481	0.018	56.26	0.234	56.196	0.222	58.956	0.22	58.104	0.216		25.1606	0.36639
					6.402	0.018	56.339	0.234	56.27	0.222	59.041	0.22	58.161	0.216		25.1952	0.36658
					6.299	0.018	56.419	0.238	56.344	0.222	59.115	0.22	58.252	0.216		25.2298	0.36677
					6.265	0.016	56.521	0.234	56.446	0.222	59.19	0.22	58.337	0.216		25.2644	0.36696
					6.209	0.016	56.555	0.234	56.491	0.222	59.298	0.223	58.399	0.216		25.299	0.36716
					6.106	0.016	56.612	0.237	56.565	0.222	59.338	0.222	58.456	0.216		25.3336	0.36735
					5.991	0.016	56.703	0.237	56.627	0.225	59.4	0.222	58.536	0.216		25.3682	0.36754
					5.923	0.014	56.788	0.236	56.684	0.225	59.474	0.222	58.627	0.216		25.4028	0.36774
					5.855	0.014	56.85	0.236	56.787	0.225	59.548	0.222	58.717	0.22		25.4374	0.36793
					5.787	0.014	56.907	0.236	56.889	0.225	59.622	0.222	58.774	0.218		25.472	0.36813
					5.696	0.014	56.987	0.236	56.934	0.225	59.696	0.222	58.854	0.218		25.5066	0.36832
					5.628	0.013	57.072	0.239	57.019	0.225	59.77	0.222	58.99	0.218		25.5412	0.36852
					5.56	0.011	57.157	0.24	57.093	0.225	59.843	0.222	59.058	0.221		25.5758	0.36871
					5.514	0.011	57.231	0.238	57.184	0.225	59.928	0.225	59.126	0.222		25.6105	0.36891
					5.44	0.011	57.305	0.238	57.23	0.227	60.025	0.225	59.172	0.22		25.6451	0.36911
					5.367	0.011	57.379	0.238	57.315	0.227	60.093	0.225	59.234	0.22		25.6797	0.3693
					5.281	0.01	57.441	0.238	57.389	0.227	60.139	0.225	59.308	0.22		25.7143	0.3695
					5.208	0.011	57.498	0.238	57.479	0.227	60.241	0.225	59.393	0.22		25.7489	0.3697
					5.134	0.009	57.578	0.238	57.525	0.227	60.275	0.225	59.467	0.22		25.7835	0.3699
					5.06	0.009	57.645	0.243	57.582	0.227	60.349	0.225	59.53	0.22		25.8181	0.3701
					4.986	0.009	57.736	0.241	57.65	0.227	60.434	0.225	59.592	0.22		25.8527	0.3703
					4.912	0.009	57.85	0.241	57.719	0.23	60.519	0.227	59.717	0.22		25.8873	0.3705
					4.821	0.008	57.896	0.241	57.788	0.229	60.593	0.226	59.808	0.22		25.9219	0.3707
					4.776	0.007	57.971	0.241	57.856	0.229	60.684	0.228	59.865	0.224		25.9566	0.3709
					4.691	0.007	58.033	0.241	57.947	0.229	60.798	0.227	59.933	0.222		25.9912	0.3711
					4.617	0.005	58.09	0.241	58.015	0.229	60.888	0.227	60.035	0.222		26.0258	0.3713
					4.543	0.005	58.169	0.241	58.083	0.229	60.945	0.227	60.149	0.222		26.0604	0.37151
					4.469	0.005	58.237	0.242	58.162	0.229	61.025	0.227	60.217	0.222		26.095	0.37171
					4.395	0.005	58.306	0.244	58.276	0.229	61.11	0.228	60.285	0.222		26.1296	0.37191
					4.322	0.005	58.362	0.243	58.35	0.229	61.184	0.231	60.331	0.222		26.1642	0.37212
					4.231	0.005	58.436	0.243	58.424	0.229	61.24	0.229	60.405	0.222		26.1988	0.37232
					4.174	0.005	58.522	0.243	58.48	0.234	61.32	0.229	60.479	0.222		26.2334	0.37253
					4.1	0.004	58.601	0.243	58.56	0.232	61.405	0.229	60.553	0.227		26.268	0.37273
					4.038	0.002	58.658	0.243	58.662	0.232	61.479	0.229	60.627	0.225		26.3026	0.37294
					3.964	0.002	58.732	0.247	58.696	0.232	61.571	0.229	60.701	0.225		26.3372	0.37314
					3.89	0.002	58.805	0.245	58.753	0.232	61.617	0.229	60.763	0.225		26.3718	0.37335
					3.788	0.001	58.879	0.245	58.832	0.232	61.702	0.231	60.837	0.225		26.4065	0.37356
					3.741	0	58.953	0.245	58.901	0.232	61.776	0.232	60.922	0.225		26.4411	0.37376
							59.027	0.245	59.048	0.234	61.867	0.232	60.996	0.225		26.4757	0.37397
							59.101	0.245	59.139	0.234	61.912	0.232	61.07	0.225		26.5103	0.37418
							59.163	0.245	59.207	0.234	61.997	0.232	61.138	0.229		26.5449	0.37439
							59.265	0.245	59.287	0.234	62.071	0.232	61.206	0.227		26.5795	0.3746
							59.373	0.247	59.355	0.234	62.145	0.232	61.291	0.227		26.6141	0.37481
							59.447	0.249	59.457	0.234	62.219	0.232	61.365	0.227		26.6487	0.37502
							59.51	0.247	59.548	0.234	62.344	0.232	61.45	0.227		26.6833	0.37523
							59.566	0.247	59.593	0.234	62.412	0.234	61.524	0.227		26.7179	0.37544
							59.691	0.247	59.679	0.237	62.491	0.234	61.627	0.227		26.7525	0.37565
							59.782	0.247	59.752	0.236	62.559	0.234	61.695	0.227		26.7872	0.37586
							59.85	0.251	59.855	0.236	62.639	0.234	61.763	0.23		26.8218	0.37608
							59.919	0.25	59.923	0.236	62.718	0.234	61.808	0.229		26.8564	0.37629
							59.964	0.25	60.003	0.236	62.798	0.234	61.882	0.229		26.891	0.3765
							60.001	0.251	60.072	0.236	62.883	0.234	61.956	0.229		26.9256	0.37672
							60.001	0.248	60.151	0.239	62.957	0.237	62.058	0.229		26.9602	0.37693
							60.001	0.247	60.322	0.238	63.031	0.236	62.16	0.229		26.9948	0.37715
							59.985	0.247	60.435	0.238	63.127	0.236	62.24	0.229		27.0294	0.37736
							59.904	0.251	60.481	0.238	63.207	0.236	62.308	0.234		27.064	0.37758
							59.791	0.25	60.549	0.238	63.275	0.236	62.376	0.232		27.0986	0.37779
							59.7	0.247	60.628	0.238	63.343	0.236	62.444	0.232		27.1332	0.37801
							59.609	0.246	60.731	0.238	63.388	0.236	62.536	0.232		27.1679	0.37823
							59.541	0.245	60.776	0.238	63.462	0.236	62.603	0.232		27.2025	0.37844
							59.473	0.245	60.844	0.242	63.536	0.236	62.684	0.232		27.2371	0.37866
							59.415	0.245	60.924	0.241	63.61	0.239	62.752	0.232		27.2717	0.37888
							59.336	0.245	61.026	0.241	63.684	0.24	62.832	0.232		27.3063	0.3791
							59.268	0.245	61.083	0.241	63.786	0.238	62.9	0.232		27.3409	0.37932
							59.178	0.244	61.157	0.241	63.833	0.238	62.968	0.232		27.3755	0.37954
							59.109	0.243	61.219	0.241	63.907	0.238	63.014	0.234		27.4101	0.37976
							59.028	0.243	61.293	0.241	63.98	0.238	63.076	0.236		27.4447	0.37998
							58.96	0.243	61.367	0.244	64.049	0.238	63.139	0.234		27.4793	0.3802
							58.881	0.242	61.48	0.243	64.14	0.238	63.213	0.234		27.5139	0.38042
							58.812	0.241	61.548	0.243	64.23	0.242	63.286	0.234		27.5485	0.38064
							58.744	0.24	61.628	0.243	64.276	0.241	63.36	0.234		27.5832	0.38086
							58.659	0.238	61.696	0.243	64.361	0.241	63.423	0.234		27.6178	0.38109
							58.563	0.238	61.764	0.243	64.435	0.241	63.496	0.234		27.6524	0.38131
							58.489	0.238	61.833	0.243	64.526	0.241	63.582	0.234		27.687	0.38153
							58.426	0.237	61.923	0.243	64.617	0.241	63.655	0.237		27.7216	0.38176
							58.37	0.238	61.991	0.243	64.707	0.241	63.718	0.238		27.7562	0.38198
							58.279	0.236	62.06	0.247	64.776	0.244	63.775	0.236		27.7908	0.38221
							58.194	0.236	62.128	0.245	64.844	0.244	63.865	0.236		27.8254	0.38243
							58.131	0.235	62.219	0.245	64.889	0.243	63.951	0.236		27.86	0.38266
							58.074	0.234	62.288	0.245	65.003	0.243	64.013	0.236		27.8946	0.38288
							57.995	0.234	62.356	0.245	65.071	0.243	64.07	0.236		27.9292	0.38311
							57.91	0.233	62.402	0.245	65.139	0.243	64.15	0.239		27.9639	0.38334
							57.824	0.233	62.476	0.249	65.185	0.243	64.24	0.24		27.9985	0.38357
							57.751	0.232	62.595	0.247	65.275	0.243	64.331	0.238		28.0331	0.38379
							57.677	0.232	62.674	0.247	65.366	0.243	64.388	0.238		28.0677	0.38402
							57.603	0.23	62.72	0.247	65.434	0.247	64.468	0.238		28.1023	0.38425
							57.529	0.231	62.799	0.247	65.48	0.245	64.57	0.238		28.1369	0.38448
							57.455	0.229	62.879	0.247	65.571	0.245	64.615	0.238		28.1715	0.38471
							57.381	0.229	62.947	0.247	65.639	0.245	64.689	0.238		28.2061	0.38494
							57.307	0.229	62.992	0.247	65.73	0.245	64.763	0.238		28.2407	0.38517
							57.245	0.228	63.066	0.247	65.775	0.245	64.837	0.241		28.2753	0.3854
							57.16	0.228	63.14	0.251	65.866	0.245	64.899	0.241		28.3099	0.38563
							57.063	0.227	63.225	0.25	65.934	0.245	64.957	0.241		28.3446	0.38587
							57	0.227	63.299	0.25	66.014	0.245	65.037	0.241		28.3792	0.3861
							56.938	0.226	63.39	0.25	66.106	0.249	65.105	0.241		28.4138	0.38633
							56.865	0.226	63.435	0.25	66.185	0.247	65.185	0.241		28.4484	0.38656
							56.744	0.225	63.52	0.25	66.254	0.247	65.264	0.241		28.483	0.3868
							56.653	0.225	63.594	0.25	66.333	0.247	65.355	0.241		28.5176	0.38703
							56.585	0.224	63.685	0.253	66.401	0.247	65.4	0.241		28.5522	0.38727
							56.517	0.222	63.731	0.252	66.526	0.25	65.468	0.241		28.5868	0.3875
							56.471	0.222	63.816	0.252	66.606	0.25	65.525	0.243		28.6214	0.38774
							56.392	0.222	63.89	0.252	66.674	0.25	65.599	0.245		28.656	0.38797
							56.29	0.223	63.98	0.252	66.753	0.25	65.673	0.243		28.6906	0.38821
							56.221	0.222	64.026	0.252	66.822	0.25	65.735	0.243		28.7252	0.38845
							56.176	0.22	64.111	0.252	66.924	0.25	65.798	0.243		28.7599	0.38869
							56.085	0.22	64.185	0.252	66.992	0.25	65.872	0.243		28.7945	0.38892
							55.994	0.22	64.276	0.257	67.071	0.25	65.945	0.243		28.8291	0.38916
							55.926	0.22	64.31	0.254	67.14	0.252	66.07	0.246		28.8637	0.3894
							55.881	0.22	64.384	0.254	67.208	0.252	66.15	0.245		28.8983	0.38964
							55.818	0.219	64.469	0.254	67.265	0.252	66.218	0.245		28.9329	0.38988
							55.756	0.218	64.543	0.254	67.344	0.252	66.264	0.245		28.9675	0.39012
							55.654	0.218	64.606	0.254	67.401	0.252	66.326	0.245		29.0021	0.39036
							55.574	0.217	64.663	0.254	67.48	0.252	66.4	0.245		29.0367	0.3906
							55.495	0.216	64.766	0.254	67.56	0.252	66.485	0.245		29.0713	0.39084
							55.426	0.216	64.868	0.258	67.662	0.254	66.559	0.245		29.1059	0.39108
							55.358	0.216	64.913	0.257	67.73	0.255	66.621	0.245		29.1406	0.39132
							55.267	0.216	64.981	0.257	67.81	0.254	66.684	0.249		29.1752	0.39157
							55.177	0.217	65.061	0.257	67.878	0.254	66.758	0.247		29.2098	0.39181
							55.108	0.215	65.163	0.257	67.957	0.254	66.831	0.247		29.2444	0.39205
							55.029	0.213	65.197	0.257	68.082	0.254	66.905	0.247		29.279	0.3923
							54.961	0.213	65.254	0.257	68.15	0.254	66.98	0.247		29.3136	0.39254
							54.836	0.213	65.356	0.26	68.23	0.254	67.047	0.247		29.3482	0.39279
							54.768	0.212	65.458	0.259	68.298	0.254	67.115	0.247		29.3828	0.39303
							54.722	0.211	65.504	0.259	68.378	0.254	67.201	0.251		29.4174	0.39328
							54.654	0.211	65.572	0.259	68.458	0.258	67.264	0.25		29.452	0.39352
							54.563	0.211	65.652	0.259	68.498	0.257	67.321	0.25		29.4866	0.39377
							54.471	0.21	65.754	0.259	68.561	0.257	67.401	0.25		29.5212	0.39402
							54.426	0.209	65.788	0.259	68.635	0.257	67.492	0.25		29.5558	0.39426
							54.352	0.209	65.862	0.262	68.708	0.257	67.582	0.25		29.5905	0.39451
							54.289	0.209	65.947	0.261	68.822	0.257	67.656	0.25		29.6251	0.39476
							54.232	0.209	66.021	0.261	68.89	0.259	67.73	0.25		29.6597	0.39501
							54.13	0.209	66.095	0.261	68.958	0.259	67.821	0.252		29.6943	0.39526
							54.028	0.207	66.163	0.261	69.004	0.259	67.855	0.252		29.7289	0.39551
							53.994	0.207	66.242	0.261	69.089	0.259	67.912	0.252		29.7635	0.39576
							53.937	0.207	66.345	0.261	69.185	0.259	67.991	0.252		29.7981	0.39601
							53.857	0.207	66.379	0.261	69.265	0.259	68.06	0.252		29.8327	0.39626
							53.767	0.207	66.435	0.261	69.333	0.259	68.128	0.252		29.8673	0.39651
							53.676	0.207	66.515	0.261	69.412	0.26	68.196	0.252		29.9019	0.39676
							53.619	0.205	66.583	0.264	69.481	0.262	68.287	0.254		29.9366	0.39701
							53.54	0.204	66.662	0.265	69.56	0.261	68.355	0.255		29.9712	0.39727
							53.437	0.204	66.742	0.263	69.628	0.261	68.423	0.254		30.0058	0.39752
							53.392	0.204	66.812	0.263	69.708	0.261	68.48	0.254		30.0404	0.39777
							53.29	0.203	66.856	0.263	69.776	0.261	68.582	0.254		30.075	0.39803
							53.244	0.202	66.93	0.263	69.855	0.261	68.673	0.254		30.1096	0.39828
							53.159	0.202	67.005	0.267	69.975	0.261	68.718	0.254		30.1442	0.39854
							53.085	0.202	67.095	0.266	70.049	0.261	68.775	0.254		30.1788	0.39879
							53.028	0.202	67.164	0.266	70.105	0.261	68.849	0.254		30.2134	0.39905
							52.949	0.202	67.243	0.266	70.185	0.264	68.923	0.254		30.248	0.3993
							52.847	0.202	67.334	0.266	70.27	0.263	68.985	0.254		30.2826	0.39956
							52.801	0.202	67.402	0.266	70.344	0.263	69.048	0.254		30.3173	0.39982
							52.676	0.2	67.47	0.266	70.435	0.263	69.122	0.256		30.3519	0.40007
							52.631	0.2	67.561	0.266	70.48	0.263	69.195	0.258		30.3865	0.40033
							52.54	0.2	67.629	0.27	70.565	0.264	69.269	0.257		30.4211	0.40059
							52.472	0.2	67.754	0.268	70.639	0.267	69.343	0.257		30.4557	0.40085
							52.404	0.2	67.834	0.268	70.766	0.266	69.417	0.257		30.4903	0.40111
							52.347	0.199	67.902	0.268	70.834	0.266	69.491	0.257		30.5249	0.40137
							52.273	0.197	67.981	0.268	70.913	0.266	69.566	0.26		30.5595	0.40163
							52.211	0.197	68.05	0.268	70.981	0.266	69.64	0.259		30.5941	0.40189
							52.136	0.197	68.129	0.271	71.061	0.266	69.714	0.259		30.6287	0.40215
							52.062	0.197	68.197	0.27	71.157	0.267	69.787	0.259		30.6633	0.40241
							51.925	0.197	68.277	0.27	71.231	0.268	69.861	0.259		30.6979	0.40267
							51.857	0.197	68.345	0.27	71.322	0.268	69.924	0.259		30.7325	0.40293
							51.789	0.195	68.424	0.27	71.367	0.268	69.998	0.259		30.7672	0.4032
							51.743	0.195	68.515	0.27	71.441	0.268	70.083	0.259		30.8018	0.40346
							51.681	0.195	68.595	0.273	71.515	0.268	70.157	0.261		30.8364	0.40372
							51.607	0.195	68.663	0.272	71.589	0.268	70.219	0.263		30.871	0.40399
							51.516	0.195	68.742	0.272	71.663	0.268	70.276	0.261		30.9056	0.40425
							51.425	0.194	68.811	0.272	71.748	0.272	70.355	0.261		30.9402	0.40452
							51.386	0.193	68.89	0.272	71.822	0.27	70.423	0.261		30.9748	0.40478
							51.323	0.193	68.959	0.272	71.913	0.27	70.492	0.261		31.0094	0.40505
							51.238	0.193	69.038	0.272	71.981	0.27	70.548	0.261		31.044	0.40531
							51.153	0.193	69.106	0.274	72.072	0.275	70.622	0.261		31.0786	0.40558
							51.09	0.193	69.174	0.275	72.14	0.271	70.719	0.261		31.1133	0.40585
							51.028	0.193	69.242	0.275	72.22	0.273	70.81	0.265		31.1479	0.40611
							50.954	0.192	69.335	0.275	72.31	0.272	70.878	0.265		31.1825	0.40638
							50.869	0.193	69.403	0.275	72.39	0.272	70.946	0.263		31.2171	0.40665
							50.795	0.191	69.471	0.275	72.458	0.272	70.991	0.263		31.2517	0.40692
							50.733	0.191	69.516	0.275	72.537	0.272	71.065	0.263		31.2863	0.40719
							50.659	0.191	69.618	0.279	72.606	0.272	71.139	0.263		31.3209	0.40746
							50.585	0.191	69.698	0.277	72.685	0.276	71.213	0.263		31.3555	0.40773
							50.5	0.19	69.778	0.277	72.753	0.275	71.287	0.268		31.3901	0.408
							50.415	0.188	69.846	0.277	72.821	0.275	71.349	0.266		31.4247	0.40827
							50.341	0.188	69.925	0.277	72.867	0.275	71.423	0.266		31.4593	0.40854
							50.267	0.188	70.039	0.281	72.958	0.275	71.508	0.266		31.4939	0.40881
							50.205	0.188	70.084	0.279	73.027	0.275	71.583	0.266		31.5285	0.40908
							50.131	0.188	70.158	0.279	73.107	0.275	71.662	0.27		31.5632	0.40935
							50.045	0.188	70.232	0.279	73.175	0.277	71.741	0.268		31.5978	0.40963
							49.971	0.187	70.317	0.279	73.255	0.277	71.82	0.268		31.6324	0.4099
							49.909	0.187	70.391	0.279	73.323	0.277	71.901	0.268		31.667	0.41017
							49.846	0.186	70.482	0.279	73.402	0.277	71.94	0.268		31.7016	0.41045
							49.743	0.186	70.527	0.279	73.47	0.277	72.004	0.268		31.7362	0.41072
							49.664	0.186	70.612	0.281	73.55	0.277	72.078	0.268		31.7708	0.411
							49.584	0.186	70.686	0.283	73.618	0.277	72.174	0.268		31.8054	0.41127
							49.516	0.186	70.777	0.281	73.698	0.281	72.265	0.27		31.84	0.41155
							49.448	0.185	70.823	0.281	73.766	0.279	72.333	0.27		31.8746	0.41182
							49.38	0.184	70.89	0.281	73.845	0.279	72.401	0.27		31.9093	0.4121
							49.289	0.184	70.97	0.281	73.913	0.279	72.447	0.27		31.9439	0.41238
							49.221	0.184	71.072	0.281	73.993	0.279	72.549	0.27		31.9785	0.41265
							49.153	0.184	71.118	0.284	74.072	0.279	72.628	0.27		32.0131	0.41293
							49.107	0.184	71.186	0.284	74.146	0.282	72.697	0.27		32.0477	0.41321
							49.033	0.183	71.265	0.284	74.248	0.282	72.742	0.27		32.0823	0.41349
							48.959	0.183	71.367	0.284	74.322	0.281	72.838	0.273		32.1169	0.41377
							48.885	0.182	71.413	0.284	74.39	0.281	72.935	0.274		32.1515	0.41405
							48.812	0.182	71.527	0.284	74.481	0.281	73.015	0.272		32.1861	0.41433
							48.738	0.182	71.608	0.284	74.583	0.281	73.083	0.272		32.2207	0.41461
							48.664	0.182	71.664	0.288	74.663	0.281	73.151	0.272		32.2553	0.41489
							48.59	0.182	71.744	0.286	74.703	0.281	73.219	0.272		32.2899	0.41517
							48.516	0.182	71.823	0.286	74.765	0.281	73.31	0.274		32.3246	0.41545
							48.443	0.182	71.892	0.286	74.839	0.285	73.378	0.276		32.3592	0.41573
							48.38	0.181	71.971	0.286	74.958	0.284	73.446	0.275		32.3938	0.41602
							48.267	0.179	72.039	0.289	75.049	0.284	73.503	0.275		32.4284	0.4163
							48.176	0.179	72.119	0.29	75.117	0.284	73.588	0.275		32.463	0.41658
							48.136	0.179	72.187	0.288	75.187	0.288	73.673	0.275		32.4976	0.41687
							48.073	0.179	72.266	0.288	75.231	0.286	73.753	0.275		32.5322	0.41715
							48	0.178	72.335	0.288	75.367	0.286	73.832	0.275		32.5668	0.41744
							47.903	0.177	72.414	0.288	75.425	0.286	73.9	0.279		32.6014	0.41772
							47.811	0.177	72.482	0.29	75.505	0.286	73.957	0.277		32.636	0.41801
							47.744	0.177	72.562	0.292	75.59	0.286	74.048	0.277		32.6706	0.41829
							47.676	0.177	72.63	0.291	75.664	0.289	74.117	0.277		32.7052	0.41858
							47.63	0.177	72.698	0.291	75.755	0.288	74.196	0.277		32.7399	0.41887
							47.557	0.177	72.766	0.291	75.8	0.288	74.265	0.277		32.7745	0.41915
							47.481	0.177	72.857	0.291	75.868	0.288	74.345	0.277		32.8091	0.41944
							47.407	0.175	72.925	0.293	75.959	0.288	74.413	0.277		32.8437	0.41973
							47.334	0.175	73.039	0.293	76.016	0.288	74.493	0.28		32.8783	0.42002
							47.26	0.175	73.084	0.293	76.084	0.288	74.561	0.279		32.9129	0.42031
							47.186	0.175	73.164	0.293	76.169	0.292	74.629	0.279		32.9475	0.42059
							47.112	0.175	73.243	0.293	76.232	0.292	74.697	0.279		32.9821	0.42088
							47.038	0.175	73.323	0.293	76.289	0.291	74.788	0.282		33.0167	0.42117
							46.965	0.174	73.402	0.293	76.368	0.291	74.856	0.282		33.0513	0.42147
							46.902	0.173	73.482	0.295	76.453	0.291	74.924	0.281		33.0859	0.42176
							46.766	0.173	73.55	0.295	76.527	0.291	74.981	0.281		33.1206	0.42205
							46.675	0.173	73.629	0.295	76.584	0.294	75.106	0.281		33.1552	0.42234
							46.63	0.173	73.732	0.295	76.663	0.294	75.208	0.281		33.1898	0.42263
							46.573	0.173	73.777	0.295	76.732	0.293	75.242	0.281		33.2244	0.42292
							46.499	0.173	73.863	0.295	76.845	0.293	75.299	0.281		33.259	0.42322
							46.414	0.172	73.937	0.299	76.902	0.293	75.378	0.284		33.2936	0.42351
							46.334	0.172	74.028	0.297	76.981	0.293	75.464	0.286		33.3282	0.4238
							46.277	0.17	74.062	0.297	77.067	0.293	75.572	0.284		33.3628	0.4241
							46.198	0.17	74.119	0.297	77.14	0.296	75.651	0.284		33.3974	0.42439
							46.107	0.17	74.199	0.297	77.243	0.295	75.697	0.284		33.432	0.42469
							46.045	0.17	74.267	0.297	77.311	0.295	75.77	0.284		33.4666	0.42498
							45.959	0.17	74.346	0.297	77.39	0.295	75.844	0.284		33.5012	0.42528
							45.88	0.17	74.426	0.301	77.458	0.295	75.918	0.286		33.5359	0.42558
							45.812	0.169	74.539	0.3	77.527	0.298	75.992	0.287		33.5705	0.42587
							45.744	0.168	74.59	0.3	77.617	0.297	76.066	0.286		33.6051	0.42617
							45.675	0.168	74.664	0.3	77.709	0.297	76.128	0.286		33.6397	0.42647
							45.585	0.168	74.733	0.3	77.778	0.297	76.242	0.286		33.6743	0.42677
							45.516	0.168	74.812	0.3	77.857	0.297	76.333	0.286		33.7089	0.42706
							45.448	0.168	74.914	0.303	77.925	0.297	76.373	0.289		33.7435	0.42736
							45.391	0.168	74.96	0.302	78.028	0.297	76.435	0.29		33.7781	0.42766
							45.306	0.169	75.045	0.302	78.085	0.297	76.509	0.288		33.8127	0.42796
							45.22	0.166	75.119	0.302	78.164	0.3	76.595	0.288		33.8473	0.42826
							45.152	0.166	75.21	0.302	78.249	0.3	76.669	0.288		33.882	0.42856
							45.095	0.166	75.278	0.306	78.323	0.3	76.732	0.29		33.9166	0.42886
							45.021	0.166	75.369	0.304	78.425	0.3	76.805	0.292		33.9512	0.42916
							44.902	0.166	75.437	0.304	78.493	0.302	76.879	0.291		33.9858	0.42947
							44.811	0.166	75.516	0.304	78.573	0.302	76.953	0.291		34.0204	0.42977
							44.754	0.165	75.584	0.304	78.641	0.302	77.027	0.291		34.055	0.43007
							44.675	0.163	75.698	0.304	78.709	0.302	77.101	0.291		34.0896	0.43037
							44.572	0.163	75.743	0.307	78.8	0.302	77.175	0.291		34.1242	0.43068
							44.527	0.163	75.823	0.306	78.891	0.302	77.248	0.291		34.1588	0.43098
							44.453	0.163	75.902	0.306	78.959	0.302	77.322	0.291		34.1934	0.43129
							44.379	0.163	75.97	0.306	79.039	0.306	77.396	0.293		34.228	0.43159
							44.305	0.163	76.016	0.306	79.118	0.304	77.47	0.294		34.2626	0.4319
							44.243	0.161	76.097	0.306	79.198	0.304	77.544	0.293		34.2972	0.4322
							44.169	0.161	76.175	0.31	79.294	0.304	77.606	0.293		34.3319	0.43251
							44.084	0.161	76.243	0.309	79.368	0.309	77.68	0.293		34.3665	0.43281
							44.01	0.161	76.313	0.309	79.459	0.306	77.765	0.296		34.4011	0.43312
							43.947	0.161	76.404	0.309	79.527	0.306	77.839	0.297		34.4357	0.43343
							43.891	0.161	76.472	0.309	79.629	0.306	77.901	0.295		34.4703	0.43373
							43.766	0.161	76.551	0.309	79.698	0.306	77.958	0.295		34.5049	0.43404
							43.675	0.159	76.619	0.311	79.777	0.306	78.049	0.295		34.5395	0.43435
							43.607	0.159	76.699	0.311	79.845	0.309	78.134	0.295		34.5741	0.43466
							43.539	0.159	76.79	0.311	79.925	0.311	78.197	0.295		34.6087	0.43497
							43.493	0.159	76.869	0.311	80.022	0.309	78.253	0.296		34.6433	0.43528
							43.408	0.159	76.937	0.311	80.096	0.309	78.333	0.299		34.678	0.43559
							43.323	0.159	77.017	0.315	80.153	0.309	78.418	0.297		34.7126	0.4359
							43.249	0.159	77.085	0.313	80.233	0.309	78.503	0.297		34.7472	0.43621
							43.175	0.159	77.187	0.313	80.318	0.31	78.577	0.297		34.7818	0.43652
							43.113	0.157	77.278	0.313	80.437	0.313	78.651	0.301		34.8164	0.43683
							43.038	0.157	77.312	0.313	80.517	0.311	78.725	0.301		34.851	0.43714
							42.954	0.157	77.369	0.313	80.585	0.311	78.81	0.3		34.8856	0.43746
							42.879	0.157	77.448	0.315	80.664	0.311	78.895	0.3		34.9202	0.43777
							42.816	0.157	77.539	0.316	80.733	0.311	78.97	0.3		34.9548	0.43808
							42.753	0.157	77.63	0.316	80.835	0.315	79.05	0.3		34.9894	0.4384
							42.651	0.157	77.687	0.316	80.908	0.313	79.13	0.304		35.024	0.43871
							42.56	0.157	77.767	0.316	80.982	0.313	79.22	0.302		35.0586	0.43902
							42.521	0.157	77.869	0.318	81.039	0.313	79.266	0.302		35.0932	0.43934
							42.458	0.155	77.914	0.318	81.119	0.313	79.345	0.302		35.1279	0.43965
							42.384	0.154	77.982	0.318	81.221	0.316	79.425	0.302		35.1625	0.43997
							42.299	0.154	78.062	0.318	81.266	0.316	79.493	0.302		35.1971	0.44029
							42.225	0.154	78.164	0.318	81.368	0.316	79.55	0.305		35.2317	0.4406
							42.163	0.154	78.21	0.318	81.425	0.316	79.624	0.306		35.2663	0.44092
							42.089	0.154	78.346	0.322	81.482	0.316	79.686	0.304		35.3009	0.44124
							42.015	0.155	78.415	0.32	81.596	0.318	79.76	0.304		35.3355	0.44155
							41.93	0.153	78.493	0.32	81.664	0.318	79.834	0.304		35.3701	0.44187
							41.845	0.152	78.562	0.32	81.709	0.318	79.908	0.304		35.4047	0.44219
							41.771	0.152	78.642	0.324	81.794	0.318	80.004	0.308		35.4393	0.44251
							41.697	0.152	78.711	0.322	81.868	0.318	80.084	0.306		35.474	0.44283
							41.635	0.152	78.79	0.322	81.97	0.318	80.129	0.306		35.5086	0.44315
							41.55	0.152	78.858	0.322	82.039	0.318	80.203	0.306		35.5432	0.44347
							41.447	0.152	78.926	0.322	82.118	0.322	80.277	0.306		35.5778	0.44379
							41.379	0.15	78.972	0.322	82.186	0.32	80.35	0.306		35.6124	0.44411
							41.311	0.15	79.074	0.327	82.254	0.32	80.424	0.306		35.647	0.44443
							41.254	0.15	79.154	0.325	82.347	0.32	80.498	0.309		35.6816	0.44475
							41.169	0.15	79.222	0.325	82.437	0.32	80.561	0.311		35.7162	0.44508
							41.084	0.15	79.267	0.325	82.506	0.323	80.674	0.309		35.7508	0.4454
							41.016	0.15	79.33	0.325	82.574	0.322	80.776	0.309		35.7854	0.44572
							40.959	0.15	79.437	0.325	82.619	0.322	80.856	0.309		35.82	0.44605
							40.885	0.15	79.517	0.327	82.693	0.322	80.924	0.309		35.8546	0.44637
							40.799	0.15	79.562	0.327	82.767	0.322	80.992	0.313		35.8892	0.44669
							40.72	0.149	79.642	0.327	82.846	0.325	81.067	0.311		35.9239	0.44702
							40.663	0.148	79.722	0.327	82.926	0.325	81.163	0.311		35.9585	0.44734
							40.589	0.148	79.801	0.327	83.005	0.325	81.237	0.311		35.9931	0.44767
							40.515	0.148	79.88	0.327	83.096	0.325	81.312	0.311		36.0277	0.44799
							40.429	0.148	79.937	0.329	83.165	0.325	81.385	0.311		36.0623	0.44832
							40.344	0.148	80.017	0.329	83.21	0.327	81.471	0.313		36.0969	0.44865
							40.265	0.148	80.085	0.329	83.272	0.329	81.556	0.313		36.1315	0.44897
							40.197	0.148	80.176	0.329	83.335	0.327	81.63	0.313		36.1661	0.4493
							40.128	0.149	80.267	0.332	83.42	0.327	81.709	0.313		36.2007	0.44963
							40.06	0.147	80.335	0.331	83.505	0.327	81.789	0.313		36.2353	0.44996
							39.969	0.145	80.403	0.331	83.596	0.327	81.88	0.316		36.27	0.45029
							39.901	0.145	80.448	0.331	83.664	0.328	81.925	0.316		36.3046	0.45062
							39.833	0.145	80.522	0.331	83.744	0.33	81.987	0.316		36.3392	0.45095
							39.776	0.145	80.597	0.331	83.823	0.329	82.05	0.316		36.3738	0.45127
							39.674	0.145	80.676	0.331	83.863	0.329	82.124	0.316		36.4084	0.45161
							39.583	0.145	80.721	0.335	83.925	0.329	82.209	0.316		36.443	0.45194
							39.538	0.143	80.795	0.334	83.999	0.331	82.283	0.318		36.4776	0.45227
							39.481	0.143	80.891	0.334	84.073	0.332	82.368	0.319		36.5122	0.4526
							39.401	0.143	80.984	0.334	84.187	0.331	82.448	0.318		36.5468	0.45293
							39.288	0.143	81.052	0.334	84.255	0.331	82.516	0.318		36.5814	0.45326
							39.242	0.143	81.131	0.337	84.323	0.331	82.629	0.318		36.616	0.4536
							39.186	0.143	81.2	0.336	84.368	0.331	82.697	0.322		36.6506	0.45393
							39.112	0.143	81.279	0.336	84.443	0.335	82.765	0.32		36.6853	0.45426
							39.038	0.143	81.359	0.336	84.539	0.334	82.834	0.32		36.7199	0.4546
							38.964	0.144	81.41	0.337	84.641	0.334	82.925	0.32		36.7545	0.45493
							38.89	0.141	81.483	0.339	84.688	0.334	83.004	0.32		36.7891	0.45526
							38.811	0.141	81.557	0.338	84.779	0.334	83.084	0.32		36.8237	0.4556
							38.731	0.141	81.631	0.338	84.847	0.338	83.186	0.323		36.8583	0.45593
							38.652	0.141	81.711	0.338	84.926	0.336	83.22	0.322		36.8929	0.45627
							38.55	0.141	81.79	0.342	84.995	0.336	83.277	0.322		36.9275	0.45661
							38.469	0.141	81.858	0.341	85.074	0.336	83.367	0.322		36.9621	0.45694
							38.385	0.141	81.926	0.341	85.142	0.336	83.453	0.325		36.9967	0.45728
							38.311	0.141	82.051	0.341	85.222	0.34	83.516	0.327		37.0313	0.45762
							38.236	0.141	82.097	0.341	85.29	0.338	83.573	0.325		37.066	0.45796
							38.151	0.139	82.176	0.344	85.369	0.338	83.653	0.325		37.1006	0.45829
							38.1	0.138	82.245	0.343	85.437	0.338	83.738	0.325		37.1352	0.45863
							38.037	0.138	82.335	0.343	85.506	0.338	83.823	0.325		37.1698	0.45897
							37.98	0.138	82.403	0.343	85.551	0.338	83.908	0.329		37.2044	0.45931
							37.901	0.138	82.483	0.343	85.653	0.341	83.982	0.327		37.239	0.45965
							37.804	0.138	82.551	0.346	85.699	0.341	84.073	0.327		37.2736	0.45999
							37.708	0.138	82.631	0.346	85.773	0.341	84.119	0.327		37.3082	0.46033
							37.628	0.136	82.699	0.345	85.846	0.341	84.192	0.327		37.3428	0.46067
							37.549	0.136	82.801	0.345	85.932	0.341	84.266	0.33		37.3774	0.46101
							37.469	0.136	82.892	0.348	86.005	0.341	84.34	0.328		37.412	0.46136
							37.378	0.136	82.937	0.347	86.096	0.343	84.403	0.331		37.4466	0.4617
							37.287	0.136	83.022	0.347	86.142	0.343	84.476	0.329		37.4813	0.46204
							37.242	0.136	83.097	0.347	86.216	0.343	84.562	0.329		37.5159	0.46238
							37.151	0.136	83.199	0.347	86.278	0.343	84.635	0.331		37.5505	0.46273
							37.083	0.136	83.268	0.35	86.335	0.343	84.698	0.332		37.5851	0.46307
							36.981	0.135	83.348	0.35	86.46	0.347	84.755	0.331		37.6197	0.46342
							36.89	0.134	83.405	0.35	86.551	0.345	84.845	0.331		37.6543	0.46376
							36.856	0.134	83.455	0.35	86.619	0.345	84.931	0.331		37.6889	0.46411
							36.799	0.134	83.529	0.35	86.698	0.348	84.993	0.331		37.7235	0.46445
							36.72	0.134	83.603	0.352	86.766	0.349	85.05	0.334		37.7581	0.4648
							36.595	0.134	83.677	0.352	86.846	0.347	85.13	0.336		37.7927	0.46514
							36.56	0.134	83.751	0.352	86.915	0.347	85.215	0.334		37.8273	0.46549
							36.504	0.134	83.813	0.352	86.984	0.347	85.288	0.334		37.862	0.46584
							36.424	0.134	83.893	0.352	87.028	0.351	85.368	0.334		37.8966	0.46618
							36.356	0.134	83.984	0.356	87.131	0.35	85.459	0.334		37.9312	0.46653
							36.242	0.133	84.075	0.354	87.165	0.35	85.55	0.337		37.9658	0.46688
							36.152	0.132	84.12	0.354	87.222	0.35	85.642	0.336		38.0004	0.46723
							36.106	0.132	84.205	0.354	87.302	0.35	85.72	0.336		38.035	0.46758
							36.004	0.132	84.279	0.357	87.381	0.353	85.788	0.336		38.0696	0.46793
							35.969	0.132	84.37	0.356	87.461	0.352	85.88	0.336		38.1042	0.46828
							35.855	0.132	84.404	0.356	87.529	0.352	85.949	0.34		38.1388	0.46863
							35.764	0.13	84.461	0.356	87.597	0.352	86.062	0.338		38.1734	0.46898
							35.724	0.129	84.54	0.356	87.642	0.352	86.113	0.338		38.208	0.46933
							35.662	0.129	84.631	0.361	87.705	0.352	86.176	0.341		38.2426	0.46968
							35.588	0.129	84.722	0.359	87.767	0.355	86.25	0.342		38.2773	0.47003
							35.503	0.129	84.796	0.359	87.853	0.355	86.335	0.341		38.3119	0.47038
							35.429	0.129	84.87	0.359	87.938	0.354	86.431	0.341		38.3465	0.47073
							35.366	0.129	84.96	0.362	88.029	0.354	86.528	0.341		38.3811	0.47109
							35.292	0.129	85.006	0.361	88.097	0.354	86.608	0.341		38.4157	0.47144
							35.219	0.129	85.074	0.361	88.165	0.354	86.676	0.342		38.4503	0.47179
							35.083	0.129	85.154	0.361	88.233	0.354	86.744	0.345		38.4849	0.47215
							35.014	0.127	85.257	0.365	88.324	0.358	86.812	0.343		38.5195	0.4725
							34.946	0.127	85.29	0.363	88.392	0.356	86.903	0.343		38.5541	0.47286
							34.901	0.127	85.403	0.363	88.472	0.356	86.971	0.346		38.5887	0.47321
							34.81	0.127	85.506	0.363	88.54	0.356	87.05	0.346		38.6233	0.47357
							34.719	0.127	85.575	0.363	88.619	0.359	87.13	0.345		38.6579	0.47392
							34.651	0.127	85.621	0.366	88.687	0.359	87.232	0.345		38.6926	0.47428
							34.605	0.127	85.7	0.365	88.767	0.359	87.323	0.345		38.7272	0.47464
							34.515	0.126	85.768	0.365	88.835	0.362	87.357	0.349		38.7618	0.47499
							34.446	0.126	85.859	0.365	88.96	0.361	87.414	0.347		38.7964	0.47535
							34.367	0.125	85.927	0.37	89.034	0.361	87.493	0.347		38.831	0.47571
							34.288	0.125	86.007	0.368	89.108	0.361	87.618	0.347		38.8656	0.47607
							34.248	0.125	86.075	0.368	89.182	0.361	87.698	0.347		38.9002	0.47643
							34.185	0.125	86.166	0.368	89.255	0.364	87.766	0.352		38.9348	0.47679
							34.111	0.125	86.211	0.368	89.346	0.363	87.811	0.35		38.9694	0.47715
							34.015	0.125	86.291	0.368	89.393	0.363	87.885	0.35		39.004	0.47751
							33.924	0.125	86.336	0.368	89.478	0.363	88.005	0.35		39.0386	0.47787
							33.856	0.123	86.41	0.371	89.552	0.363	88.095	0.35		39.0733	0.47823
							33.788	0.123	86.507	0.37	89.626	0.367	88.164	0.353		39.1079	0.47859
							33.742	0.123	86.598	0.373	89.722	0.365	88.245	0.352		39.1425	0.47895
							33.668	0.123	86.666	0.372	89.802	0.365	88.312	0.352		39.1771	0.47931
							33.593	0.123	86.745	0.372	89.87	0.369	88.415	0.352		39.2117	0.47967
							33.519	0.123	86.813	0.372	89.95	0.368	88.506	0.354		39.2463	0.48004
							33.445	0.123	86.927	0.376	90.018	0.368	88.54	0.354		39.2809	0.4804
							33.372	0.123	86.972	0.375	90.12	0.368	88.597	0.354		39.3155	0.48076
							33.298	0.123	87.052	0.375	90.188	0.368	88.676	0.354		39.3501	0.48113
							33.224	0.124	87.131	0.375	90.256	0.368	88.761	0.354		39.3847	0.48149
							33.15	0.121	87.2	0.375	90.302	0.368	88.835	0.354		39.4193	0.48185
							33.082	0.12	87.245	0.375	90.392	0.372	88.892	0.355		39.4539	0.48222
							32.991	0.12	87.307	0.378	90.483	0.37	88.971	0.359		39.4886	0.48258
							32.9	0.12	87.392	0.378	90.552	0.37	89.04	0.356		39.5232	0.48295
							32.855	0.12	87.472	0.377	90.597	0.37	89.119	0.356		39.5578	0.48332
							32.753	0.12	87.517	0.377	90.688	0.374	89.187	0.356		39.5924	0.48368
							32.719	0.12	87.62	0.379	90.756	0.372	89.267	0.359		39.627	0.48405
							32.662	0.12	87.699	0.379	90.847	0.372	89.335	0.359		39.6616	0.48442
							32.571	0.12	87.767	0.379	90.892	0.372	89.403	0.359		39.6962	0.48478
							32.486	0.12	87.813	0.379	90.983	0.376	89.488	0.359		39.7308	0.48515
							32.423	0.118	87.888	0.383	91.051	0.375	89.585	0.362		39.7654	0.48552
							32.366	0.118	87.985	0.381	91.12	0.375	89.659	0.362		39.8	0.48589
							32.287	0.118	88.075	0.381	91.176	0.375	89.721	0.361		39.8347	0.48626
							32.202	0.118	88.144	0.381	91.25	0.378	89.778	0.361		39.8693	0.48663
							32.117	0.118	88.223	0.381	91.312	0.377	89.903	0.364		39.9039	0.487
							32.043	0.118	88.291	0.383	91.386	0.377	89.994	0.363		39.9385	0.48737
							31.969	0.118	88.405	0.385	91.46	0.377	90.062	0.363		39.9731	0.48774
							31.895	0.117	88.45	0.384	91.575	0.378	90.13	0.363		40.0077	0.48811
							31.821	0.116	88.53	0.387	91.665	0.38	90.175	0.363		40.0423	0.48848
							31.748	0.116	88.609	0.386	91.734	0.379	90.249	0.366		40.0769	0.48885
							31.674	0.116	88.677	0.386	91.78	0.379	90.323	0.368		40.1115	0.48923
							31.6	0.116	88.746	0.389	91.87	0.379	90.398	0.365		40.1461	0.4896
							31.537	0.116	88.837	0.388	91.961	0.383	90.471	0.365		40.1807	0.48997
							31.424	0.116	88.905	0.388	92.03	0.381	90.546	0.367		40.2153	0.49034
							31.333	0.116	88.984	0.388	92.075	0.381	90.642	0.369		40.2499	0.49072
							31.292	0.116	89.052	0.388	92.166	0.381	90.722	0.368		40.2846	0.49109
							31.229	0.115	89.143	0.391	92.234	0.381	90.767	0.368		40.3192	0.49147
							31.155	0.115	89.189	0.39	92.325	0.384	90.841	0.368		40.3538	0.49184
							31.059	0.114	89.268	0.39	92.37	0.384	90.904	0.368		40.3884	0.49222
							30.968	0.114	89.314	0.39	92.461	0.384	90.977	0.37		40.423	0.49259
							30.9	0.114	89.376	0.39	92.529	0.384	91.063	0.37		40.4576	0.49297
							30.832	0.114	89.484	0.394	92.609	0.386	91.137	0.37		40.4922	0.49334
							30.786	0.114	89.563	0.393	92.7	0.387	91.21	0.37		40.5268	0.49372
							30.673	0.114	89.632	0.393	92.779	0.386	91.278	0.37		40.5614	0.4941
							30.605	0.112	89.722	0.397	92.847	0.386	91.347	0.373		40.596	0.49448
							30.536	0.111	89.791	0.395	92.915	0.39	91.432	0.374		40.6307	0.49485
							30.491	0.111	89.87	0.395	92.961	0.388	91.494	0.372		40.6653	0.49523
							30.389	0.111	89.95	0.395	93.075	0.388	91.551	0.372		40.6999	0.49561
							30.332	0.111	90.001	0.395	93.143	0.388	91.631	0.375		40.7345	0.49599
							30.247	0.111	90.001	0.395	93.222	0.393	91.716	0.376		40.7691	0.49637
							30.173	0.111	90.001	0.395	93.29	0.39	91.801	0.375		40.8037	0.49675
							30.082	0.111	89.991	0.395	93.37	0.39	91.875	0.375		40.8383	0.49713
							30.014	0.111	89.938	0.395	93.449	0.39	91.949	0.378		40.8729	0.49751
							29.912	0.112	89.87	0.399	93.529	0.394	92.022	0.378		40.9075	0.49789
							29.832	0.11	89.802	0.396	93.614	0.393	92.108	0.377		40.9421	0.49827
							29.787	0.109	89.711	0.395	93.688	0.393	92.193	0.379		40.9767	0.49865
							29.73	0.109	89.615	0.395	93.745	0.393	92.267	0.378		41.0113	0.49904
							29.656	0.109	89.541	0.394	93.813	0.396	92.329	0.381		41.0459	0.49942
							29.571	0.109	89.45	0.394	93.892	0.397	92.392	0.379		41.0806	0.4998
							29.491	0.109	89.404	0.393	93.983	0.395	92.477	0.379		41.1152	0.50018
							29.435	0.109	89.319	0.391	94.041	0.398	92.562	0.379		41.1498	0.50057
							29.355	0.108	89.223	0.39	94.121	0.397	92.624	0.383		41.1844	0.50095
							29.276	0.107	89.143	0.388	94.235	0.397	92.687	0.381		41.219	0.50134
							29.151	0.107	89.075	0.386	94.303	0.397	92.761	0.381		41.2536	0.50172
							29.094	0.107	88.995	0.386	94.382	0.4	92.847	0.381		41.2882	0.50211
							29.014	0.107	88.927	0.385	94.462	0.4	92.938	0.381		41.3228	0.50249
							28.928	0.107	88.848	0.384	94.501	0.4	93.018	0.385		41.3574	0.50288
							28.854	0.107	88.756	0.382	94.564	0.4	93.086	0.384		41.392	0.50326
							28.763	0.107	88.689	0.381	94.638	0.402	93.131	0.384		41.4267	0.50365
							28.718	0.109	88.621	0.381	94.712	0.403	93.205	0.386		41.4613	0.50404
							28.633	0.106	88.529	0.379	94.78	0.402	93.279	0.387		41.4959	0.50443
							28.559	0.106	88.46	0.378	94.87	0.402	93.353	0.386		41.5305	0.50481
							28.502	0.104	88.392	0.379	94.961	0.406	93.427	0.386		41.5651	0.5052
							28.4	0.104	88.347	0.377	95.007	0.404	93.5	0.388		41.5997	0.50559
							28.309	0.104	88.267	0.377	95.075	0.404	93.574	0.389		41.6343	0.50598
							28.241	0.104	88.188	0.375	95.166	0.404	93.648	0.388		41.6689	0.50637
							28.172	0.104	88.12	0.375	95.223	0.404	93.722	0.388		41.7035	0.50676
							28.127	0.104	88.074	0.374	95.302	0.409	93.796	0.388		41.7381	0.50715
							28.053	0.104	88	0.372	95.404	0.406	93.858	0.388		41.7727	0.50754
							27.979	0.105	87.926	0.372	95.438	0.406	93.972	0.392		41.8073	0.50793
							27.905	0.103	87.841	0.372	95.495	0.41	94.063	0.39		41.8419	0.50832
							27.832	0.102	87.767	0.369	95.575	0.411	94.12	0.39		41.8766	0.50871
							27.73	0.102	87.677	0.368	95.654	0.409	94.199	0.395		41.9112	0.5091
							27.684	0.102	87.631	0.368	95.756	0.411	94.267	0.393		41.9458	0.5095
							27.61	0.102	87.546	0.367	95.847	0.411	94.324	0.393		41.9804	0.50989
							27.536	0.102	87.472	0.365	95.893	0.411	94.415	0.393		42.015	0.51028
							27.463	0.102	87.37	0.364	95.978	0.411	94.494	0.396		42.0496	0.51067
							27.4	0.102	87.302	0.363	96.052	0.414	94.574	0.395		42.0842	0.51107
							27.287	0.1	87.222	0.363	96.109	0.413	94.642	0.395		42.1188	0.51146
							27.196	0.1	87.165	0.363	96.188	0.413	94.744	0.395		42.1534	0.51186
							27.156	0.1	87.114	0.361	96.29	0.413	94.812	0.398		42.188	0.51225
							27.093	0.1	86.995	0.361	96.336	0.417	94.892	0.397		42.2227	0.51265
							27.02	0.1	86.915	0.359	96.473	0.415	94.96	0.397		42.2573	0.51304
							26.934	0.1	86.87	0.359	96.542	0.415	95.04	0.4		42.2919	0.51344
							26.861	0.1	86.791	0.357	96.621	0.419	95.109	0.401		42.3265	0.51383
							26.798	0.1	86.711	0.356	96.689	0.418	95.177	0.4		42.3611	0.51423
							26.724	0.1	86.632	0.356	96.758	0.418	95.223	0.4		42.3957	0.51463
							26.65	0.099	86.552	0.354	96.814	0.419	95.302	0.4		42.4303	0.51503
							26.564	0.099	86.495	0.354	96.894	0.421	95.382	0.403		42.4649	0.51542
							26.479	0.098	86.416	0.354	96.95	0.42	95.45	0.402		42.4995	0.51582
							26.405	0.098	86.336	0.354	97.024	0.42	95.507	0.402		42.5341	0.51622
							26.331	0.098	86.267	0.352	97.098	0.42	95.58	0.402		42.5687	0.51662
							26.269	0.098	86.188	0.352	97.172	0.421	95.643	0.405		42.6033	0.51702
							26.195	0.098	86.119	0.351	97.246	0.423	95.717	0.404		42.6379	0.51742
							26.11	0.098	86.051	0.35	97.32	0.422	95.79	0.404		42.6726	0.51782
							26.036	0.097	85.983	0.35	97.393	0.422	95.864	0.404		42.7072	0.51822
							25.973	0.096	85.892	0.348	97.456	0.425	95.961	0.406		42.7418	0.51862
							25.911	0.095	85.824	0.347	97.53	0.425	96.04	0.406		42.7764	0.51902
							25.826	0.095	85.756	0.347	97.621	0.425	96.109	0.411		42.811	0.51942
							25.74	0.095	85.71	0.349	97.7	0.428	96.199	0.409		42.8456	0.51982
							25.678	0.095	85.636	0.347	97.78	0.427	96.29	0.409		42.8802	0.52023
							25.615	0.095	85.562	0.345	97.848	0.427	96.358	0.409		42.9148	0.52063
							25.542	0.095	85.449	0.343	97.95	0.429	96.427	0.412		42.9494	0.52103
							25.456	0.095	85.381	0.343	98.018	0.429	96.517	0.411		42.984	0.52144
							25.383	0.095	85.301	0.343	98.098	0.429	96.642	0.411		43.0187	0.52184
							25.32	0.094	85.233	0.342	98.166	0.432	96.71	0.412		43.0533	0.52224
							25.246	0.093	85.108	0.341	98.234	0.433	96.79	0.415		43.0879	0.52265
							25.173	0.093	85.034	0.34	98.325	0.431	96.858	0.413		43.1225	0.52305
							25.099	0.093	84.96	0.339	98.416	0.433	96.926	0.413		43.1571	0.52346
							25.025	0.093	84.904	0.338	98.472	0.436	96.983	0.416		43.1917	0.52386
							24.951	0.093	84.824	0.338	98.552	0.434	97.057	0.417		43.2263	0.52427
							24.877	0.093	84.722	0.337	98.656	0.434	97.142	0.415		43.2609	0.52468
							24.803	0.093	84.677	0.336	98.701	0.434	97.223	0.415		43.2955	0.52508
							24.718	0.093	84.608	0.336	98.803	0.438	97.267	0.417		43.3301	0.52549
							24.633	0.093	84.529	0.336	98.849	0.436	97.353	0.419		43.3647	0.5259
							24.559	0.092	84.427	0.334	98.934	0.436	97.462	0.418		43.3993	0.5263
							24.497	0.091	84.381	0.334	99.008	0.44	97.541	0.421		43.434	0.52671
							24.433	0.091	84.296	0.334	99.133	0.438	97.587	0.42		43.4686	0.52712
							24.348	0.091	84.222	0.333	99.212	0.443	97.649	0.42		43.5032	0.52753
							24.262	0.091	84.131	0.331	99.258	0.44	97.734	0.42		43.5378	0.52794
							24.2	0.091	84.097	0.331	99.314	0.44	97.836	0.422		43.5724	0.52835
							24.137	0.091	83.984	0.33	99.394	0.44	97.905	0.424		43.607	0.52876
							24.064	0.091	83.881	0.329	99.496	0.445	97.984	0.422		43.6416	0.52917
							23.978	0.091	83.8	0.329	99.576	0.443	98.064	0.422		43.6762	0.52958
							23.905	0.089	83.733	0.329	99.644	0.443	98.177	0.426		43.7108	0.52999
							23.842	0.089	83.653	0.327	99.712	0.446	98.228	0.425		43.7454	0.5304
							23.768	0.089	83.556	0.327	99.757	0.445	98.291	0.425		43.78	0.53081
							23.695	0.089	83.482	0.325	99.871	0.445	98.347	0.427		43.8147	0.53123
							23.621	0.089	83.409	0.325	99.939	0.448	98.427	0.427		43.8493	0.53164
							23.547	0.089	83.335	0.325	100.007	0.447	98.512	0.427		43.8839	0.53205
							23.473	0.089	83.244	0.324	100.075	0.447	98.62	0.43		43.9185	0.53247
							23.399	0.089	83.176	0.322	100.166	0.45	98.711	0.429		43.9531	0.53288
							23.325	0.089	83.096	0.322	100.28	0.449	98.779	0.429		43.9877	0.53329
							23.24	0.086	83.051	0.322	100.325	0.449	98.859	0.429		44.0223	0.53371
							23.155	0.086	82.977	0.323	100.399	0.452	98.927	0.433		44.0569	0.53412
							23.081	0.086	82.903	0.322	100.462	0.452	98.995	0.431		44.0915	0.53454
							23.019	0.086	82.801	0.32	100.518	0.452	99.04	0.431		44.1261	0.53495
							22.956	0.086	82.756	0.32	100.609	0.453	99.114	0.433		44.1607	0.53537
							22.854	0.086	82.682	0.32	100.689	0.455	99.177	0.434		44.1953	0.53578
							22.763	0.085	82.608	0.318	100.78	0.454	99.233	0.434		44.23	0.5362
							22.723	0.084	82.523	0.318	100.838	0.458	99.324	0.434		44.2646	0.53662
							22.661	0.084	82.437	0.316	100.916	0.456	99.41	0.434		44.2992	0.53704
							22.587	0.084	82.386	0.316	101.031	0.459	99.472	0.437		44.3338	0.53745
							22.49	0.084	82.313	0.316	101.099	0.46	99.529	0.436		44.3684	0.53787
							22.4	0.084	82.227	0.316	101.167	0.459	99.608	0.439		44.403	0.53829
							22.332	0.084	82.154	0.316	101.213	0.459	99.701	0.439		44.4376	0.53871
							22.263	0.084	82.063	0.314	101.315	0.462	99.791	0.438		44.4722	0.53913
							22.218	0.084	82.017	0.313	101.36	0.461	99.865	0.441		44.5068	0.53955
							22.144	0.084	81.932	0.313	101.434	0.461	99.939	0.443		44.5414	0.53997
							22.07	0.083	81.858	0.313	101.508	0.461	100.03	0.44		44.576	0.54039
							21.995	0.082	81.767	0.313	101.593	0.463	100.075	0.44		44.6106	0.54081
							21.921	0.082	81.722	0.311	101.667	0.463	100.161	0.445		44.6453	0.54123
							21.847	0.082	81.665	0.311	101.769	0.465	100.234	0.443		44.6799	0.54165
							21.762	0.082	81.597	0.31	101.837	0.467	100.325	0.443		44.7145	0.54207
							21.677	0.082	81.528	0.31	101.917	0.465	100.359	0.443		44.7491	0.54249
							21.603	0.082	81.459	0.309	101.985	0.469	100.416	0.447		44.7837	0.54292
							21.541	0.081	81.357	0.309	102.053	0.468	100.496	0.445		44.8183	0.54334
							21.478	0.079	81.266	0.308	102.11	0.468	100.564	0.445		44.8529	0.54376
							21.393	0.079	81.175	0.307	102.184	0.469	100.643	0.449		44.8875	0.54418
							21.308	0.079	81.13	0.306	102.246	0.471	100.723	0.447		44.9221	0.54461
							21.245	0.079	81.045	0.306	102.32	0.47	100.825	0.447		44.9567	0.54503
							21.183	0.079	80.971	0.306	102.394	0.47	100.916	0.451		44.9913	0.54546
							21.109	0.079	80.88	0.306	102.508	0.473	100.961	0.449		45.026	0.54588
							20.99	0.079	80.835	0.304	102.576	0.472	101.03	0.449		45.0606	0.54631
							20.899	0.079	80.75	0.304	102.644	0.472	101.109	0.453		45.0952	0.54673
							20.831	0.077	80.676	0.302	102.689	0.476	101.211	0.452		45.1298	0.54716
							20.763	0.077	80.585	0.302	102.774	0.474	101.257	0.452		45.1644	0.54758
							20.717	0.077	80.539	0.302	102.871	0.477	101.342	0.454		45.199	0.54801
							20.632	0.077	80.454	0.302	102.939	0.477	101.416	0.456		45.2336	0.54844
							20.547	0.077	80.38	0.302	102.985	0.477	101.563	0.458		45.2682	0.54887
							20.467	0.077	80.324	0.302	103.07	0.478	101.62	0.456		45.3028	0.54929
							20.399	0.077	80.244	0.301	103.144	0.481	101.7	0.456		45.3374	0.54972
							20.331	0.077	80.159	0.3	103.246	0.479	101.802	0.46		45.372	0.55015
							20.263	0.077	80.085	0.3	103.315	0.482	101.837	0.459		45.4066	0.55058
							20.172	0.075	79.994	0.298	103.395	0.481	101.95	0.463		45.4413	0.55101
							20.104	0.075	79.949	0.297	103.463	0.484	102.042	0.461		45.4759	0.55144
							20.036	0.075	79.847	0.297	103.531	0.484	102.082	0.461		45.5105	0.55187
							19.978	0.075	79.778	0.297	103.588	0.484	102.167	0.461		45.5451	0.5523
							19.894	0.075	79.687	0.296	103.662	0.484	102.258	0.462		45.5797	0.55273
							19.809	0.075	79.619	0.295	103.724	0.486	102.36	0.464		45.6143	0.55316
							19.74	0.076	79.54	0.295	103.798	0.487	102.417	0.463		45.6489	0.55359
							19.684	0.074	79.46	0.295	103.872	0.486	102.496	0.466		45.6835	0.55402
							19.608	0.074	79.381	0.295	103.946	0.486	102.564	0.465		45.7181	0.55445
							19.489	0.073	79.301	0.295	104.02	0.49	102.61	0.465		45.7527	0.55488
							19.398	0.073	79.221	0.293	104.093	0.488	102.684	0.469		45.7874	0.55532
							19.341	0.073	79.152	0.293	104.167	0.491	102.78	0.468		45.822	0.55575
							19.262	0.073	79.073	0.292	104.252	0.49	102.86	0.468		45.8566	0.55618
							19.16	0.071	79.005	0.291	104.372	0.494	102.905	0.47		45.8912	0.55662
							19.114	0.07	78.925	0.291	104.44	0.493	102.968	0.47		45.9258	0.55705
							19.04	0.07	78.857	0.291	104.485	0.493	103.075	0.47		45.9604	0.55749
							18.967	0.07	78.777	0.291	104.576	0.495	103.166	0.473		45.995	0.55792
							18.893	0.07	78.709	0.29	104.644	0.495	103.234	0.472		46.0296	0.55836
							18.83	0.07	78.63	0.288	104.735	0.497	103.314	0.472		46.0642	0.55879
							18.757	0.07	78.562	0.288	104.78	0.497	103.382	0.475		46.0988	0.55923
							18.671	0.07	78.482	0.288	104.871	0.497	103.473	0.474		46.1334	0.55966
							18.598	0.07	78.414	0.287	104.94	0.501	103.518	0.477		46.168	0.5601
							18.535	0.068	78.289	0.286	105.008	0.499	103.598	0.478		46.2026	0.56054
							18.478	0.068	78.21	0.286	105.099	0.499	103.677	0.477		46.2373	0.56097
							18.387	0.068	78.141	0.286	105.189	0.503	103.745	0.477		46.2719	0.56141
							18.302	0.068	78.073	0.285	105.258	0.502	103.819	0.48		46.3065	0.56185
							18.24	0.068	78.028	0.284	105.326	0.502	103.905	0.479		46.3411	0.56229
							18.183	0.068	77.925	0.284	105.371	0.506	103.984	0.483		46.3757	0.56273
							18.103	0.068	77.846	0.284	105.485	0.507	104.075	0.481		46.4103	0.56317
							18.018	0.068	77.778	0.284	105.553	0.507	104.166	0.481		46.4449	0.56361
							17.933	0.068	77.71	0.283	105.623	0.506	104.2	0.483		46.4795	0.56404
							17.859	0.068	77.619	0.281	105.668	0.506	104.274	0.485		46.5141	0.56448
							17.785	0.066	77.5	0.281	105.759	0.509	104.36	0.484		46.5487	0.56493
							17.712	0.066	77.426	0.281	105.861	0.512	104.434	0.486		46.5834	0.56537
							17.638	0.066	77.335	0.28	105.94	0.511	104.508	0.486		46.618	0.56581
							17.564	0.066	77.29	0.279	106.026	0.511	104.576	0.486		46.6526	0.56625
							17.49	0.066	77.204	0.279	106.1	0.513	104.644	0.488		46.6872	0.56669
							17.416	0.066	77.13	0.279	106.173	0.513	104.729	0.489		46.7218	0.56713
							17.354	0.064	77.04	0.279	106.27	0.515	104.803	0.488		46.7564	0.56758
							17.279	0.064	76.994	0.277	106.349	0.515	104.888	0.492		46.791	0.56802
							17.171	0.064	76.908	0.277	106.418	0.517	104.962	0.49		46.8256	0.56846
							17.08	0.064	76.834	0.277	106.486	0.518	105.053	0.493		46.8602	0.5689
							17.012	0.064	76.732	0.277	106.531	0.518	105.099	0.493		46.8948	0.56935
							16.943	0.064	76.663	0.277	106.645	0.521	105.184	0.493		46.9294	0.56979
							16.887	0.064	76.584	0.277	106.735	0.523	105.258	0.497		46.9641	0.57024
							16.813	0.064	76.493	0.275	106.804	0.523	105.348	0.495		46.9986	0.57068
							16.75	0.062	76.413	0.275	106.849	0.522	105.394	0.495		47.0333	0.57113
							16.677	0.061	76.345	0.275	106.94	0.523	105.462	0.499		47.0679	0.57157
							16.603	0.061	76.266	0.275	107.031	0.526	105.542	0.497		47.1025	0.57202
							16.518	0.061	76.198	0.273	107.099	0.524	105.644	0.501		47.1371	0.57247
							16.432	0.061	76.118	0.272	107.145	0.528	105.678	0.499		47.1717	0.57291
							16.353	0.061	76.05	0.272	107.235	0.527	105.735	0.499		47.2063	0.57336
							16.262	0.061	75.948	0.272	107.303	0.529	105.814	0.503		47.2409	0.57381
							16.222	0.061	75.874	0.272	107.394	0.529	105.882	0.502		47.2755	0.57425
							16.148	0.062	75.8	0.27	107.44	0.529	105.962	0.505		47.3101	0.5747
							16.058	0.06	75.726	0.27	107.502	0.533	106.041	0.504		47.3447	0.57515
							15.967	0.059	75.652	0.27	107.565	0.531	106.143	0.506		47.3794	0.5756
							15.927	0.059	75.562	0.269	107.639	0.533	106.234	0.507		47.414	0.57605
							15.864	0.059	75.516	0.268	107.724	0.534	106.269	0.506		47.4486	0.5765
							15.74	0.059	75.431	0.268	107.798	0.537	106.325	0.509		47.4832	0.57695
							15.66	0.059	75.357	0.268	107.86	0.538	106.405	0.509		47.5178	0.5774
							15.58	0.059	75.266	0.268	107.935	0.536	106.473	0.508		47.5524	0.57785
							15.512	0.06	75.221	0.268	108.009	0.539	106.541	0.511		47.587	0.5783
							15.444	0.058	75.119	0.267	108.123	0.538	106.622	0.511		47.6216	0.57875
							15.387	0.057	75.073	0.266	108.214	0.542	106.702	0.511		47.6562	0.5792
							15.308	0.057	74.971	0.266	108.282	0.54	106.77	0.515		47.6908	0.57965
							15.251	0.057	74.924	0.266	108.327	0.544	106.86	0.513		47.7254	0.58011
							15.177	0.057	74.84	0.266	108.418	0.543	106.929	0.516		47.76	0.58056
							15.103	0.056	74.767	0.266	108.52	0.547	107.008	0.515		47.7946	0.58101
							15.017	0.054	74.676	0.265	108.6	0.545	107.076	0.515		47.8293	0.58147
							14.932	0.054	74.63	0.263	108.685	0.547	107.156	0.519		47.8639	0.58192
							14.852	0.054	74.544	0.263	108.759	0.548	107.224	0.518		47.8985	0.58237
							14.784	0.054	74.447	0.262	108.85	0.55	107.303	0.522		47.9331	0.58283
							14.716	0.054	74.367	0.261	108.895	0.549	107.372	0.52		47.9677	0.58328
							14.648	0.054	74.288	0.261	109.009	0.551	107.451	0.523		48.0023	0.58374
							14.557	0.053	74.248	0.261	109.077	0.552	107.576	0.522		48.0369	0.58419
							14.489	0.052	74.186	0.261	109.145	0.552	107.667	0.525		48.0715	0.58465
							14.42	0.052	74.112	0.261	109.19	0.554	107.746	0.524		48.1061	0.5851
							14.364	0.052	74.038	0.261	109.275	0.554	107.815	0.526		48.1407	0.58556
							14.279	0.052	73.953	0.26	109.372	0.556	107.883	0.528		48.1754	0.58602
							14.193	0.052	73.879	0.259	109.44	0.556	107.957	0.53		48.21	0.58647
							14.125	0.052	73.788	0.259	109.486	0.56	108.053	0.53		48.2446	0.58693
							14.068	0.052	73.698	0.259	109.571	0.558	108.138	0.532		48.2792	0.58739
							13.995	0.052	73.618	0.259	109.645	0.562	108.212	0.533		48.3138	0.58785
							13.875	0.051	73.572	0.26	109.735	0.561	108.303	0.531		48.3484	0.58831
							13.785	0.05	73.493	0.259	109.781	0.563	108.371	0.536		48.383	0.58876
							13.728	0.05	73.413	0.257	109.849	0.565	108.451	0.533		48.4176	0.58922
							13.648	0.05	73.334	0.257	109.941	0.563	108.519	0.538		48.4522	0.58968
							13.546	0.05	73.243	0.257	109.997	0.567	108.61	0.536		48.4868	0.59014
							13.512	0.05	73.164	0.255	110.076	0.568	108.678	0.537		48.5214	0.5906
							13.455	0.05	73.095	0.254	110.161	0.569	108.77	0.539		48.556	0.59106
							13.376	0.05	73.016	0.254	110.225	0.569	108.814	0.541		48.5907	0.59152
							13.307	0.049	72.936	0.254	110.299	0.571	108.894	0.542		48.6253	0.59199
							13.239	0.048	72.857	0.254	110.373	0.57	108.975	0.54		48.6599	0.59245
							13.154	0.048	72.772	0.254	110.475	0.574	109.043	0.544		48.6945	0.59291
							13.057	0.048	72.698	0.253	110.578	0.574	109.1	0.543		48.7291	0.59337
							12.984	0.048	72.607	0.252	110.646	0.576	109.173	0.546		48.7637	0.59383
							12.92	0.048	72.55	0.252	110.691	0.574	109.258	0.545		48.7983	0.5943
							12.865	0.047	72.476	0.252	110.754	0.578	109.338	0.545		48.8329	0.59476
							12.774	0.045	72.413	0.252	110.827	0.577	109.383	0.546		48.8675	0.59522
							12.688	0.045	72.34	0.251	110.918	0.579	109.508	0.551		48.9021	0.59569
							12.625	0.045	72.265	0.252	111.009	0.579	109.588	0.549		48.9367	0.59615
							12.568	0.045	72.163	0.25	111.049	0.582	109.679	0.549		48.9714	0.59662
							12.488	0.045	72.117	0.25	111.111	0.581	109.724	0.553		49.006	0.59708
							12.403	0.046	72.043	0.25	111.236	0.585	109.815	0.552		49.0406	0.59755
							12.318	0.044	71.97	0.25	111.316	0.583	109.912	0.555		49.0752	0.59801
							12.244	0.043	71.884	0.248	111.395	0.586	109.985	0.554		49.1098	0.59848
							12.17	0.043	71.811	0.247	111.463	0.586	110.076	0.557		49.1444	0.59894
							12.096	0.043	71.72	0.247	111.532	0.59	110.122	0.556		49.179	0.59941
							12.022	0.043	71.674	0.247	111.6	0.588	110.207	0.559		49.2136	0.59988
							11.949	0.043	71.589	0.247	111.691	0.591	110.292	0.558		49.2482	0.60034
							11.875	0.043	71.515	0.247	111.759	0.593	110.343	0.561		49.2828	0.60081
							11.801	0.042	71.424	0.246	111.827	0.592	110.417	0.562		49.3174	0.60128
							11.739	0.042	71.379	0.245	111.872	0.592	110.485	0.561		49.352	0.60175
							11.665	0.041	71.294	0.245	111.986	0.595	110.565	0.565		49.3867	0.60222
							11.58	0.041	71.22	0.245	112.054	0.599	110.678	0.563		49.4213	0.60269
							11.506	0.041	71.129	0.245	112.134	0.597	110.746	0.565		49.4559	0.60315
							11.443	0.041	71.061	0.245	112.213	0.601	110.815	0.565		49.4905	0.60362
							11.386	0.041	70.981	0.245	112.258	0.599	110.86	0.568		49.5251	0.60409
							11.296	0.041	70.936	0.243	112.315	0.603	110.934	0.569		49.5597	0.60456
							11.21	0.04	70.862	0.243	112.395	0.602	111.03	0.572		49.5943	0.60503
							11.148	0.041	70.788	0.243	112.487	0.605	111.11	0.57		49.6289	0.60551
							11.091	0.039	70.703	0.243	112.527	0.604	111.155	0.574		49.6635	0.60598
							11.012	0.039	70.629	0.243	112.589	0.605	111.23	0.572		49.6981	0.60645
							10.875	0.039	70.538	0.243	112.692	0.608	111.316	0.576		49.7327	0.60692
							10.807	0.039	70.493	0.241	112.771	0.611	111.378	0.574		49.7674	0.60739
							10.739	0.038	70.408	0.241	112.85	0.608	111.452	0.577		49.802	0.60787
							10.694	0.036	70.311	0.241	112.919	0.611	111.526	0.577		49.8366	0.60834
							10.625	0.036	70.232	0.241	112.987	0.611	111.6	0.577		49.8712	0.60881
							10.489	0.036	70.164	0.241	113.044	0.613	111.685	0.581		49.9058	0.60929
							10.421	0.036	70.084	0.241	113.117	0.614	111.77	0.582		49.9404	0.60976
							10.375	0.036	70.015	0.24	113.18	0.616	111.821	0.581		49.975	0.61023
							10.312	0.036	69.935	0.238	113.254	0.618	111.895	0.581		50.0096	0.61071
							10.249	0.036	69.867	0.238	113.328	0.619	111.963	0.584		50.0442	0.61118
							10.164	0.035	69.787	0.238	113.441	0.621	112.043	0.583		50.0788	0.61166
							10.079	0.034	69.719	0.238	113.509	0.62	112.156	0.587		50.1134	0.61213
							9.988	0.034	69.64	0.238	113.578	0.623	112.224	0.589		50.148	0.61261
							9.92	0.034	69.572	0.237	113.623	0.622	112.292	0.588		50.1827	0.61309
							9.852	0.034	69.492	0.238	113.691	0.622	112.338	0.592		50.2173	0.61356
							9.761	0.033	69.424	0.236	113.805	0.626	112.412	0.59		50.2519	0.61404
							9.67	0.032	69.344	0.236	113.873	0.627	112.486	0.592		50.2865	0.61452
							9.602	0.032	69.276	0.236	113.918	0.627	112.56	0.595		50.3211	0.61499
							9.534	0.032	69.151	0.236	113.986	0.63	112.633	0.595		50.3557	0.61547
							9.488	0.032	69.077	0.235	114.077	0.632	112.707	0.598		50.3903	0.61595
							9.375	0.032	69.004	0.235	114.168	0.633	112.781	0.597		50.4249	0.61643
							9.307	0.032	68.93	0.234	114.213	0.631	112.883	0.6		50.4595	0.61691
							9.238	0.031	68.856	0.234	114.299	0.634	112.929	0.599		50.4941	0.61739
							9.193	0.03	68.754	0.234	114.372	0.636	113.003	0.601		50.5287	0.61787
							9.13	0.03	68.686	0.234	114.429	0.636	113.076	0.604		50.5633	0.61835
							9.045	0.03	68.606	0.233	114.51	0.64	113.144	0.604		50.598	0.61883
							8.943	0.03	68.538	0.232	114.594	0.64	113.224	0.604		50.6326	0.61931
							8.852	0.028	68.458	0.232	114.656	0.642	113.326	0.608		50.6672	0.61979
							8.807	0.027	68.339	0.232	114.73	0.643	113.406	0.606		50.7018	0.62027
							8.75	0.027	68.265	0.232	114.805	0.645	113.474	0.61		50.7364	0.62075
							8.665	0.027	68.175	0.232	114.919	0.645	113.519	0.611		50.771	0.62123
							8.58	0.027	68.129	0.23	114.987	0.648	113.605	0.611		50.8056	0.62172
							8.511	0.025	68.044	0.229	115.055	0.647	113.691	0.613		50.8402	0.6222
							8.455	0.025	67.97	0.229	115.101	0.651	113.765	0.614		50.8748	0.62268
							8.381	0.025	67.879	0.229	115.186	0.652	113.839	0.615		50.9094	0.62316
							8.262	0.025	67.834	0.229	115.282	0.653	113.918	0.617		50.944	0.62365
							8.171	0.025	67.749	0.229	115.362	0.653	114.049	0.619		50.9787	0.62413
							8.114	0.025	67.673	0.231	115.442	0.654	114.123	0.62		51.0133	0.62462
							8.033	0.025	67.582	0.228	115.51	0.657	114.213	0.621		51.0479	0.6251
							7.931	0.025	67.537	0.227	115.555	0.656	114.259	0.624		51.0825	0.62559
							7.885	0.023	67.452	0.227	115.629	0.659	114.327	0.622		51.1171	0.62607
							7.811	0.023	67.378	0.227	115.714	0.659	114.429	0.625		51.1517	0.62656
							7.738	0.023	67.287	0.227	115.777	0.662	114.52	0.627		51.1863	0.62704
							7.664	0.023	67.242	0.227	115.839	0.665	114.588	0.628		51.2209	0.62753
							7.601	0.023	67.157	0.225	115.913	0.665	114.668	0.629		51.2555	0.62801
							7.527	0.023	67.083	0.225	115.998	0.668	114.736	0.629		51.2901	0.6285
							7.442	0.021	66.992	0.225	116.072	0.67	114.838	0.633		51.3248	0.62899
							7.374	0.02	66.946	0.225	116.135	0.667	114.906	0.635		51.3593	0.62948
							7.283	0.02	66.861	0.225	116.208	0.67	114.975	0.633		51.394	0.62996
							7.227	0.02	66.787	0.225	116.282	0.671	115.043	0.638		51.4286	0.63045
							7.147	0.02	66.697	0.224	116.356	0.674	115.133	0.636		51.4632	0.63094
							7.045	0.018	66.651	0.222	116.43	0.676	115.247	0.638		51.4978	0.63143
							7.011	0.018	66.566	0.222	116.504	0.677	115.293	0.64		51.5324	0.63192
							6.954	0.018	66.469	0.222	116.578	0.679	115.366	0.643		51.567	0.63241
							6.874	0.018	66.39	0.222	116.663	0.68	115.44	0.643		51.6016	0.6329
							6.789	0.018	66.322	0.222	116.759	0.683	115.525	0.645		51.6362	0.63339
							6.715	0.018	66.242	0.221	116.827	0.681	115.622	0.645		51.6708	0.63388
							6.659	0.017	66.174	0.22	116.873	0.685	115.701	0.647		51.7054	0.63437
							6.579	0.017	66.095	0.22	116.958	0.686	115.77	0.647		51.74	0.63486
							6.511	0.016	66.026	0.22	117.032	0.686	115.849	0.651		51.7747	0.63535
							6.431	0.016	65.947	0.22	117.124	0.689	115.919	0.652		51.8093	0.63584
							6.363	0.016	65.879	0.22	117.17	0.691	116.021	0.655		51.8439	0.63633
							6.284	0.015	65.799	0.22	117.238	0.69	116.089	0.655		51.8785	0.63683
							6.216	0.015	65.731	0.22	117.328	0.695	116.157	0.658		51.9131	0.63732
							6.125	0.014	65.652	0.22	117.385	0.697	116.225	0.656		51.9477	0.63781
							6.045	0.014	65.583	0.218	117.465	0.697	116.316	0.659		51.9823	0.63831
							5.966	0.014	65.504	0.218	117.55	0.697	116.384	0.662		52.0169	0.6388
							5.864	0.013	65.435	0.218	117.624	0.701	116.464	0.661		52.0515	0.63929
							5.83	0.011	65.355	0.217	117.681	0.699	116.532	0.665		52.0861	0.63979
							5.772	0.011	65.287	0.216	117.76	0.702	116.612	0.665		52.1208	0.64028
							5.68	0.011	65.207	0.216	117.845	0.706	116.68	0.667		52.1553	0.64078
							5.595	0.011	65.139	0.216	117.919	0.708	116.759	0.668		52.19	0.64127
							5.533	0.011	65.06	0.216	117.976	0.706	116.839	0.671		52.2246	0.64177
							5.476	0.011	64.969	0.216	118.055	0.71	116.895	0.67		52.2592	0.64226
							5.396	0.011	64.889	0.216	118.158	0.711	116.975	0.674		52.2938	0.64276
							5.26	0.009	64.821	0.216	118.203	0.712	117.043	0.672		52.3284	0.64326
							5.192	0.009	64.742	0.215	118.277	0.716	117.089	0.675		52.363	0.64375
							5.124	0.009	64.673	0.214	118.351	0.716	117.213	0.677		52.3976	0.64425
							5.078	0.009	64.537	0.215	118.419	0.718	117.282	0.676		52.4322	0.64475
							5.005	0.01	64.497	0.213	118.51	0.717	117.361	0.68		52.4668	0.64525
							4.931	0.009	64.435	0.213	118.601	0.721	117.463	0.683		52.5014	0.64574
							4.857	0.007	64.361	0.213	118.646	0.723	117.554	0.684		52.5361	0.64624
							4.783	0.007	64.287	0.211	118.731	0.724	117.645	0.688		52.5707	0.64674
							4.709	0.007	64.185	0.215	118.805	0.726	117.725	0.689		52.6053	0.64724
							4.647	0.005	64.14	0.213	118.862	0.729	117.781	0.688		52.6399	0.64774
							4.533	0.005	64.037	0.213	118.964	0.73	117.861	0.692		52.6745	0.64824
							4.442	0.005	63.992	0.212	119.055	0.731	117.963	0.695		52.7091	0.64874
							4.402	0.005	63.907	0.211	119.123	0.733	118.038	0.696		52.7437	0.64924
							4.34	0.005	63.833	0.211	119.191	0.735	118.111	0.696		52.7783	0.64974
							4.266	0.005	63.742	0.211	119.237	0.738	118.168	0.697		52.8129	0.65024
							4.17	0.004	63.697	0.21	119.35	0.739	118.248	0.701		52.8475	0.65074
							4.079	0.003	63.611	0.209	119.42	0.738	118.362	0.702		52.8821	0.65125
							4.022	0.002	63.537	0.209	119.488	0.741	118.43	0.705		52.9168	0.65175
							3.948	0.002	63.447	0.209	119.533	0.744	118.51	0.704		52.9514	0.65225
							3.875	0.003	63.401	0.209	119.619	0.744	118.578	0.706		52.986	0.65275
							3.789	0.001	63.316	0.209	119.738	0.748	118.657	0.707		53.0206	0.65326
							3.704	0	63.242	0.209	119.806	0.747	118.725	0.71		53.0552	0.65376
									63.151	0.209	119.851	0.751	118.794	0.711		53.0898	0.65426
									63.105	0.21	119.914	0.751	118.839	0.714		53.1244	0.65477
									63.036	0.207	119.976	0.752	118.913	0.716		53.159	0.65527
									62.945	0.207	120.002	0.755	118.987	0.716		53.1936	0.65578
									62.872	0.207	120.002	0.754	119.072	0.719		53.2282	0.65628
									62.798	0.207	120.002	0.755	119.168	0.721		53.2628	0.65679
									62.707	0.207	119.97	0.754	119.248	0.722		53.2974	0.65729
									62.673	0.207	119.905	0.754	119.316	0.722		53.3321	0.6578
									62.616	0.207	119.813	0.752	119.384	0.726		53.3667	0.6583
									62.537	0.207	119.7	0.751	119.43	0.726		53.4013	0.65881
									62.457	0.206	119.631	0.75	119.504	0.729		53.4359	0.65932
									62.378	0.204	119.586	0.747	119.578	0.731		53.4705	0.65982
									62.298	0.204	119.518	0.745	119.663	0.731		53.5051	0.66033
									62.219	0.204	119.381	0.742	119.736	0.734		53.5397	0.66084
									62.133	0.204	119.313	0.739	119.827	0.738		53.5743	0.66135
									62.06	0.204	119.268	0.737	119.895	0.735		53.6089	0.66185
									61.957	0.204	119.205	0.733	119.986	0.74		53.6435	0.66236
									61.889	0.203	119.143	0.731	120.055	0.741		53.6781	0.66287
									61.81	0.202	119.018	0.728	120.134	0.742		53.7127	0.66338
									61.742	0.202	118.938	0.723	120.253	0.746		53.7474	0.66389
									61.662	0.202	118.859	0.719	120.327	0.747		53.782	0.6644
									61.594	0.202	118.791	0.718	120.418	0.751		53.8166	0.66491
									61.514	0.202	118.723	0.713	120.463	0.749		53.8512	0.66542
									61.446	0.202	118.677	0.713	120.533	0.753		53.8858	0.66593
									61.367	0.202	118.615	0.71	120.635	0.755		53.9204	0.66644
									61.299	0.2	118.552	0.707	120.726	0.756		53.955	0.66695
									61.174	0.2	118.478	0.706	120.794	0.76		53.9896	0.66747
									61.1	0.2	118.405	0.704	120.874	0.758		54.0242	0.66798
									61.026	0.2	118.32	0.7	120.942	0.762		54.0588	0.66849
									60.952	0.2	118.234	0.697	121.044	0.765		54.0934	0.669
									60.878	0.2	118.155	0.695	121.112	0.767		54.1281	0.66952
									60.786	0.199	118.075	0.691	121.192	0.765		54.1627	0.67003
									60.742	0.197	117.996	0.69	121.26	0.768		54.1973	0.67054
									60.655	0.197	117.905	0.685	121.339	0.771		54.2319	0.67106
									60.582	0.197	117.814	0.685	121.436	0.773		54.2665	0.67157
									60.491	0.197	117.769	0.682	121.51	0.775		54.3011	0.67209
									60.422	0.197	117.678	0.678	121.601	0.778		54.3357	0.6726
									60.332	0.197	117.61	0.677	121.635	0.776		54.3703	0.67312
									60.264	0.195	117.529	0.672	121.691	0.78		54.4049	0.67363
									60.184	0.195	117.46	0.671	121.816	0.782		54.4395	0.67415
									60.116	0.195	117.381	0.67	121.907	0.785		54.4741	0.67466
									60.036	0.195	117.313	0.668	121.975	0.787		54.5087	0.67518
									59.968	0.195	117.245	0.665	122.055	0.789		54.5434	0.6757
									59.889	0.195	117.199	0.663	122.123	0.788		54.578	0.67622
									59.821	0.195	117.12	0.661	122.259	0.793		54.6126	0.67673
									59.741	0.195	117.017	0.659	122.293	0.793		54.6472	0.67725
									59.673	0.195	116.949	0.658	122.362	0.795		54.6818	0.67777
									59.593	0.195	116.904	0.654	122.43	0.798		54.7164	0.67829
									59.525	0.193	116.79	0.653	122.498	0.799		54.751	0.67881
									59.446	0.193	116.722	0.649	122.583	0.801		54.7856	0.67932
									59.378	0.193	116.654	0.649	122.68	0.803		54.8202	0.67984
									59.298	0.193	116.609	0.647	122.753	0.804		54.8548	0.68036
									59.23	0.193	116.518	0.644	122.816	0.805		54.8894	0.68088
									59.15	0.193	116.427	0.642	122.874	0.808		54.9241	0.6814
									59.082	0.193	116.359	0.64	122.976	0.811		54.9587	0.68192
									59.003	0.194	116.313	0.639	123.101	0.814		54.9933	0.68244
									58.912	0.193	116.223	0.636	123.181	0.814		55.0279	0.68297
									58.832	0.191	116.154	0.635	123.249	0.816		55.0625	0.68349
									58.764	0.191	116.052	0.632	123.294	0.817		55.0971	0.68401
									58.685	0.191	115.984	0.63	123.397	0.821		55.1317	0.68453
									58.617	0.191	115.905	0.628	123.476	0.821		55.1663	0.68505
									58.514	0.191	115.836	0.625	123.544	0.824		55.2009	0.68558
									58.439	0.189	115.768	0.624	123.59	0.825		55.2355	0.6861
									58.365	0.188	115.7	0.623	123.669	0.827		55.2701	0.68662
									58.292	0.188	115.609	0.621	123.783	0.829		55.3047	0.68715
									58.218	0.188	115.541	0.618	123.862	0.833		55.3394	0.68767
									58.127	0.188	115.471	0.616	123.965	0.834		55.374	0.68819
									58.081	0.188	115.427	0.615	124.01	0.833		55.4086	0.68872
									57.996	0.188	115.314	0.613	124.095	0.836		55.4432	0.68924
									57.922	0.187	115.245	0.612	124.283	0.841		55.4778	0.68977
									57.832	0.187	115.177	0.609	124.328	0.84		55.5124	0.69029
									57.786	0.186	115.131	0.608	124.407	0.844		55.547	0.69082
									57.701	0.186	115.04	0.608	124.476	0.846		55.5816	0.69135
									57.627	0.186	114.949	0.605	124.567	0.847		55.6162	0.69187
									57.553	0.186	114.881	0.603	124.669	0.851		55.6508	0.6924
									57.479	0.186	114.835	0.602	124.714	0.852		55.6855	0.69293
									57.377	0.186	114.773	0.601	124.794	0.854		55.7201	0.69345
									57.286	0.186	114.71	0.599	124.885	0.854		55.7547	0.69398
									57.207	0.186	114.608	0.596	124.953	0.856		55.7893	0.69451
									57.139	0.185	114.529	0.595	125.055	0.86		55.8239	0.69504
									57.059	0.184	114.449	0.594	125.146	0.862		55.8585	0.69556
									56.98	0.184	114.381	0.591	125.181	0.86		55.8931	0.69609
									56.9	0.184	114.313	0.588	125.238	0.865		55.9277	0.69662
									56.815	0.184	114.245	0.588	125.34	0.865		55.9623	0.69715
									56.741	0.184	114.154	0.586	125.477	0.868		55.9969	0.69768
									56.65	0.184	114.086	0.586	125.545	0.871		56.0315	0.69821
									56.605	0.184	114.017	0.585	125.624	0.874		56.0661	0.69874
									56.537	0.182	113.972	0.582	125.692	0.875		56.1007	0.69927
									56.446	0.182	113.887	0.582	125.772	0.876		56.1354	0.6998
									56.372	0.182	113.802	0.578	125.92	0.88		56.17	0.70033
									56.297	0.182	113.728	0.578	125.999	0.883		56.2046	0.70087
									56.196	0.182	113.654	0.575	126.056	0.884		56.2392	0.7014
									56.126	0.182	113.592	0.575	126.135	0.886		56.2738	0.70193
									56.035	0.182	113.506	0.572	126.203	0.886		56.3084	0.70246
									55.99	0.182	113.404	0.57	126.26	0.889		56.343	0.70299
									55.899	0.181	113.325	0.569	126.351	0.891		56.3776	0.70353
									55.831	0.179	113.245	0.569	126.431	0.89		56.4122	0.70406
									55.752	0.179	113.177	0.566	126.51	0.894		56.4468	0.70459
									55.683	0.179	113.063	0.565	126.578	0.895		56.4815	0.70513
									55.604	0.179	113.012	0.563	126.68	0.897		56.516	0.70566
									55.536	0.179	112.95	0.562	126.754	0.901		56.5507	0.7062
									55.411	0.179	112.893	0.561	126.828	0.901		56.5853	0.70673
									55.337	0.179	112.812	0.56	126.919	0.901		56.6199	0.70727
									55.263	0.177	112.704	0.558	126.953	0.905		56.6545	0.7078
									55.172	0.177	112.63	0.557	127.067	0.907		56.6891	0.70834
									55.127	0.177	112.574	0.555	127.158	0.909		56.7237	0.70887
									55.013	0.177	112.494	0.554	127.214	0.912		56.7583	0.70941
									54.922	0.177	112.409	0.552	127.294	0.914		56.7929	0.70995
									54.843	0.177	112.335	0.55	127.373	0.915		56.8275	0.71048
									54.775	0.176	112.278	0.548	127.477	0.918		56.8621	0.71102
									54.695	0.175	112.199	0.547	127.534	0.917		56.8967	0.71156
									54.616	0.175	112.114	0.546	127.602	0.921		56.9314	0.7121
									54.536	0.175	112.04	0.543	127.681	0.924		56.966	0.71263
									54.451	0.175	111.949	0.542	127.75	0.924		57.0006	0.71317
									54.377	0.175	111.904	0.54	127.852	0.927		57.0352	0.71371
									54.286	0.175	111.835	0.54	127.937	0.928		57.0698	0.71425
									54.241	0.175	111.745	0.538	128.011	0.929		57.1044	0.71479
									54.173	0.175	111.688	0.537	128.102	0.932		57.139	0.71533
									54.082	0.175	111.585	0.535	128.136	0.933		57.1736	0.71587
									53.991	0.174	111.495	0.533	128.272	0.936		57.2082	0.71641
									53.946	0.173	111.427	0.533	128.363	0.938		57.2428	0.71695
									53.809	0.173	111.358	0.531	128.442	0.94		57.2775	0.71749
									53.74	0.173	111.313	0.531	128.528	0.943		57.3121	0.71803
									53.66	0.173	111.199	0.53	128.601	0.946		57.3467	0.71857
									53.592	0.173	111.131	0.527	128.704	0.947		57.3813	0.71912
									53.512	0.173	111.063	0.527	128.772	0.947		57.4159	0.71966
									53.444	0.172	111.018	0.524	128.851	0.949		57.4505	0.7202
									53.365	0.17	110.944	0.525	128.92	0.952		57.4851	0.72074
									53.297	0.17	110.846	0.522	128.999	0.955		57.5197	0.72129
									53.217	0.17	110.756	0.52	129.09	0.958		57.5543	0.72183
									53.149	0.17	110.677	0.52	129.158	0.958		57.5889	0.72237
									53.07	0.17	110.636	0.518	129.226	0.961		57.6235	0.72292
									53.001	0.17	110.575	0.518	129.317	0.963		57.6581	0.72346
									52.922	0.17	110.471	0.515	129.385	0.963		57.6927	0.724
									52.854	0.17	110.391	0.515	129.477	0.966		57.7274	0.72455
									52.774	0.169	110.312	0.514	129.544	0.968		57.762	0.72509
									52.678	0.168	110.244	0.511	129.635	0.97		57.7966	0.72564
									52.604	0.168	110.176	0.511	129.709	0.973		57.8312	0.72618
									52.513	0.168	110.13	0.51	129.783	0.973		57.8658	0.72673
									52.468	0.168	110.062	0.51	129.886	0.975		57.9004	0.72728
									52.383	0.168	109.971	0.508	129.955	0.977		57.935	0.72782
									52.286	0.168	109.914	0.506	130.034	0.98		57.9696	0.72837
									52.206	0.168	109.835	0.504	130.102	0.982		58.0042	0.72892
									52.138	0.168	109.733	0.504	130.182	0.983		58.0388	0.72946
									52.059	0.167	109.687	0.503	130.301	0.987		58.0735	0.73001
									51.99	0.166	109.585	0.502	130.375	0.987		58.1081	0.73056
									51.911	0.166	109.54	0.501	130.466	0.99		58.1427	0.73111
									51.843	0.166	109.454	0.499	130.511	0.99		58.1773	0.73166
									51.763	0.166	109.335	0.498	130.579	0.994		58.2119	0.7322
									51.695	0.166	109.267	0.495	130.67	0.996		58.2465	0.73275
									51.615	0.166	109.222	0.495	130.784	0.998		58.2811	0.7333
									51.524	0.166	109.159	0.495	130.863	1		58.3157	0.73385
									51.444	0.165	109.097	0.493	130.931	1.002		58.3503	0.7344
									51.376	0.163	108.972	0.491	130.977	1.001		58.3849	0.73495
									51.296	0.163	108.892	0.49	131.096	1.006		58.4195	0.7355
									51.228	0.163	108.813	0.49	131.215	1.009		74.5126	1.02013
									51.149	0.163	108.745	0.488	131.272	1.01		74.5472	1.0208
									51.08	0.163	108.676	0.486	131.352	1.011		74.5818	1.02146
									51.001	0.163	108.585	0.486	131.431	1.013		74.6164	1.02213
									50.933	0.163	108.495	0.485	131.579	1.018		74.651	1.0228
									50.853	0.165	108.438	0.484	131.658	1.02		74.6856	1.02347
									50.774	0.161	108.357	0.483	131.726	1.019		74.7202	1.02414
									50.694	0.165	108.256	0.481	131.806	1.022		74.7549	1.0248
									50.609	0.162	108.222	0.481	131.874	1.024		74.7895	1.02547
									50.535	0.161	108.164	0.48	131.977	1.026		74.8241	1.02614
									50.478	0.161	108.084	0.479	132.044	1.029		74.8587	1.02681
									50.399	0.161	108.016	0.479	132.114	1.032		74.8933	1.02748
									50.314	0.161	107.925	0.477	132.159	1.033		74.9279	1.02815
									50.24	0.161	107.857	0.475	132.222	1.034		74.9625	1.02882
									50.149	0.161	107.766	0.472	132.307	1.036		74.9971	1.02949
									50.104	0.161	107.721	0.472	132.409	1.039		75.0317	1.03016
									49.99	0.159	107.63	0.472	132.477	1.042		75.0663	1.03083
									49.922	0.159	107.562	0.473	132.557	1.042		75.1009	1.0315
									49.843	0.159	107.471	0.472	132.636	1.045		75.1355	1.03217
									49.774	0.159	107.426	0.47	132.841	1.051		75.1702	1.03285
									49.695	0.159	107.357	0.469	132.909	1.052		75.2048	1.03352
									49.592	0.159	107.301	0.468	132.977	1.055		75.2394	1.03419
									49.513	0.159	107.221	0.467	133.023	1.056		75.274	1.03486
									49.428	0.159	107.09	0.465	133.096	1.058		75.3086	1.03553
									49.354	0.159	107.017	0.465	133.182	1.059		75.3432	1.0362
									49.263	0.158	106.96	0.463	133.267	1.061		75.3778	1.03688
									49.218	0.157	106.88	0.462	133.341	1.063		75.4124	1.03755
									49.131	0.157	106.778	0.461	133.42	1.066		75.447	1.03822
									49.057	0.157	106.744	0.461	133.5	1.067		75.4816	1.0389
									48.966	0.157	106.687	0.459	133.613	1.07		75.5162	1.03957
									48.921	0.157	106.608	0.459	133.659	1.069		75.5509	1.04024
									48.807	0.157	106.528	0.458	133.738	1.072		75.5855	1.04092
									48.739	0.155	106.449	0.456	133.818	1.074		75.6201	1.04159
									48.66	0.154	106.369	0.455	133.897	1.078		75.6547	1.04226
									48.592	0.154	106.29	0.454	133.977	1.08		75.6893	1.04294
									48.512	0.154	106.204	0.454	134.056	1.081		75.7239	1.04361
									48.444	0.154	106.131	0.452	134.141	1.083		75.7585	1.04429
									48.365	0.154	106.074	0.452	134.215	1.083		75.7931	1.04496
									48.296	0.154	105.995	0.452	134.306	1.088		75.8277	1.04564
									48.217	0.154	105.908	0.449	134.374	1.087		75.8623	1.04631
									48.149	0.154	105.834	0.449	134.455	1.092		75.8969	1.04699
									48.024	0.154	105.777	0.447	134.523	1.093		75.9316	1.04766
									47.95	0.152	105.698	0.447	134.614	1.095		75.9662	1.04834
									47.876	0.152	105.595	0.446	134.682	1.096		76.0008	1.04902
									47.785	0.152	105.561	0.445	134.796	1.099		76.0354	1.04969
									47.74	0.152	105.505	0.444	134.864	1.099		76.07	1.05037
									47.626	0.152	105.425	0.444	134.955	1.104		76.1046	1.05105
									47.535	0.152	105.334	0.443	135.029	1.105		76.1392	1.05172
									47.456	0.151	105.278	0.444	135.103	1.106		76.1738	1.0524
									47.388	0.153	105.209	0.442	135.205	1.109		76.2084	1.05308
									47.308	0.152	105.13	0.44	135.273	1.111		76.243	1.05375
									47.195	0.151	105.039	0.439	135.353	1.114		76.2776	1.05443
									47.149	0.15	104.993	0.438	135.421	1.115		76.3123	1.05511
									47.064	0.15	104.908	0.439	135.5	1.118		76.3469	1.05579
									46.99	0.15	104.812	0.438	135.619	1.121		76.3815	1.05647
									46.899	0.15	104.744	0.435	135.693	1.123		76.4161	1.05715
									46.852	0.15	104.653	0.434	135.784	1.125		76.4507	1.05782
									46.767	0.15	104.596	0.434	135.83	1.128		76.4853	1.0585
									46.693	0.15	104.516	0.432	135.915	1.127		76.5199	1.05918
									46.602	0.15	104.414	0.431	136.023	1.131		76.5545	1.05986
									46.557	0.15	104.38	0.431	136.079	1.13		76.5891	1.06054
									46.472	0.148	104.323	0.431	136.159	1.133		76.6237	1.06122
									46.398	0.148	104.244	0.43	136.238	1.137		76.6583	1.0619
									46.341	0.148	104.136	0.429	136.307	1.137		76.6929	1.06258
									46.239	0.148	104.062	0.428	136.409	1.14		76.7275	1.06326
									46.148	0.148	104.005	0.427	136.477	1.141		76.7622	1.06394
									46.08	0.148	103.926	0.427	136.556	1.143		76.7968	1.06462
									46	0.148	103.79	0.426	136.625	1.146		76.8314	1.0653
									45.932	0.148	103.721	0.424	136.704	1.144		76.866	1.06598
									45.853	0.148	103.653	0.422	136.876	1.151		76.9006	1.06667
									45.785	0.146	103.608	0.422	136.95	1.151		76.9352	1.06735
									45.705	0.145	103.515	0.42	137.024	1.155		76.9698	1.06803
									45.637	0.145	103.425	0.42	137.097	1.156		77.0044	1.06871
									45.557	0.145	103.334	0.42	137.171	1.155		77.039	1.06939
									45.489	0.145	103.288	0.419	137.273	1.161		77.0736	1.07008
									45.41	0.145	103.22	0.419	137.342	1.16		77.1082	1.07076
									45.342	0.145	103.163	0.418	137.421	1.164		77.1429	1.07144
									45.262	0.145	103.078	0.416	137.489	1.166		77.1775	1.07212
									45.194	0.143	102.993	0.415	137.569	1.169		77.2121	1.07281
									45.115	0.143	102.925	0.415	137.739	1.173		77.2467	1.07349
									45.046	0.143	102.868	0.414	137.853	1.174		77.2813	1.07417
									44.922	0.143	102.789	0.413	137.898	1.178		77.3159	1.07486
									44.848	0.143	102.658	0.412	137.983	1.18		77.3505	1.07554
									44.774	0.143	102.584	0.411	138.057	1.181		77.3851	1.07623
									44.7	0.143	102.527	0.411	138.159	1.183		77.4197	1.07691
									44.625	0.143	102.448	0.411	138.227	1.183		77.4543	1.07759
									44.534	0.143	102.346	0.41	138.307	1.186		77.4889	1.07828
									44.488	0.143	102.3	0.409	138.375	1.189		77.5236	1.07896
									44.403	0.141	102.226	0.408	138.455	1.19		77.5582	1.07965
									44.33	0.141	102.153	0.406	138.546	1.191		77.5928	1.08033
									44.256	0.141	102.079	0.406	138.614	1.193		77.6274	1.08102
									44.182	0.141	102.016	0.404	138.682	1.194		77.662	1.08171
									44.108	0.141	101.942	0.404	138.773	1.198		77.6966	1.08239
									44.034	0.141	101.835	0.404	138.841	1.199		77.7312	1.08308
									43.943	0.141	101.744	0.403	138.943	1.202		77.7658	1.08376
									43.898	0.141	101.675	0.402	139.034	1.204		77.8004	1.08445
									43.784	0.142	101.607	0.4	139.069	1.206		77.835	1.08514
									43.716	0.139	101.516	0.4	139.126	1.207		77.8696	1.08582
									43.637	0.138	101.426	0.4	139.206	1.209		77.9043	1.08651
									43.568	0.138	101.358	0.399	139.302	1.212		77.9389	1.0872
									43.489	0.138	101.289	0.397	139.422	1.214		77.9735	1.08789
									43.387	0.138	101.243	0.397	139.501	1.217		78.0081	1.08857
									43.307	0.138	101.169	0.397	139.547	1.217		78.0427	1.08926
									43.222	0.138	101.095	0.396	139.626	1.221		78.0773	1.08995
									43.148	0.138	101.015	0.395	139.74	1.221		78.1119	1.09064
									43.057	0.138	100.924	0.395	139.819	1.225		78.1465	1.09133
									42.989	0.138	100.885	0.395	139.921	1.227		78.1811	1.09201
									42.898	0.136	100.777	0.394	139.967	1.226		78.2157	1.0927
									42.83	0.136	100.686	0.391	140.052	1.23		78.2503	1.09339
									42.751	0.136	100.618	0.39	140.148	1.233		78.2849	1.09408
									42.682	0.136	100.538	0.39	140.228	1.233		78.3196	1.09477
									42.557	0.136	100.47	0.39	140.296	1.237		78.3542	1.09546
									42.501	0.136	100.391	0.389	140.376	1.238		78.3888	1.09615
									42.443	0.136	100.311	0.388	140.444	1.24		78.4234	1.09684
									42.347	0.136	100.266	0.388	140.546	1.242		78.458	1.09753
									42.273	0.134	100.209	0.388	140.643	1.244		78.4926	1.09822
									42.17	0.134	100.135	0.389	140.716	1.245		78.5272	1.09891
									42.09	0.134	100.016	0.387	140.807	1.249		78.5618	1.0996
									42.011	0.134	99.925	0.384	140.841	1.249		78.5964	1.10029
									41.943	0.134	99.868	0.384	140.955	1.251		78.631	1.10098
									41.863	0.134	99.789	0.384	141.046	1.255		78.6656	1.10167
									41.795	0.134	99.686	0.382	141.097	1.257		78.7002	1.10237
									41.716	0.133	99.652	0.381	141.193	1.257		78.7349	1.10306
									41.648	0.132	99.595	0.381	141.273	1.259		78.7695	1.10375
									41.568	0.132	99.516	0.381	141.364	1.261		78.8041	1.10444
									41.5	0.132	99.437	0.381	141.456	1.264		78.8387	1.10513
									41.42	0.132	99.357	0.379	141.53	1.267		78.8733	1.10583
									41.33	0.132	99.289	0.379	141.604	1.267		78.9079	1.10652
									41.25	0.132	99.209	0.379	141.695	1.267		78.9425	1.10721
									41.182	0.132	99.141	0.377	141.785	1.271		78.9771	1.1079
									41.102	0.132	99.061	0.377	141.865	1.272		79.0117	1.1086
									40.989	0.13	98.994	0.377	141.91	1.274		79.0463	1.10929
									40.943	0.129	98.924	0.376	141.99	1.277		79.081	1.10998
									40.858	0.129	98.879	0.375	142.07	1.276		79.1155	1.11068
									40.784	0.129	98.788	0.375	142.228	1.28		79.1502	1.11137
									40.693	0.129	98.72	0.375	142.285	1.28		79.1848	1.11207
									40.648	0.129	98.651	0.374	142.365	1.282		79.2194	1.11276
									40.563	0.129	98.606	0.372	142.444	1.284		79.254	1.11345
									40.489	0.129	98.47	0.372	142.512	1.286		79.2886	1.11415
									40.398	0.129	98.402	0.37	142.66	1.288		79.3232	1.11484
									40.353	0.129	98.333	0.37	142.728	1.29		79.3578	1.11554
									40.216	0.129	98.288	0.369	142.774	1.292		79.3924	1.11623
									40.135	0.129	98.225	0.368	142.848	1.295		79.427	1.11693
									40.057	0.127	98.152	0.368	142.91	1.294		79.4616	1.11763
									39.972	0.127	98.066	0.368	142.984	1.296		79.4963	1.11832
									39.897	0.127	97.993	0.367	143.069	1.297		79.5309	1.11902
									39.806	0.127	97.93	0.367	143.143	1.298		79.5655	1.11971
									39.761	0.127	97.868	0.365	143.205	1.3		79.6001	1.12041
									39.675	0.127	97.765	0.365	143.262	1.302		79.6347	1.12111
									39.602	0.127	97.686	0.365	143.364	1.304		79.6693	1.1218
									39.528	0.127	97.606	0.365	143.467	1.307		79.7039	1.1225
									39.431	0.127	97.538	0.363	143.546	1.305		79.7385	1.1232
									39.352	0.127	97.47	0.362	143.625	1.309		79.7731	1.12389
									39.284	0.125	97.402	0.361	143.694	1.31		79.8077	1.12459
									39.204	0.125	97.311	0.361	143.797	1.313		79.8423	1.12529
									39.136	0.125	97.243	0.361	143.865	1.314		79.8769	1.12599
									39.011	0.125	97.175	0.361	143.945	1.315		79.9116	1.12668
									38.954	0.125	97.129	0.362	144.013	1.318		79.9462	1.12738
									38.875	0.125	97.055	0.36	144.093	1.317		79.9808	1.12808
									38.79	0.125	96.982	0.359	144.161	1.32		80.0154	1.12878
									38.716	0.124	96.908	0.359	144.24	1.32		80.05	1.12948
									38.602	0.123	96.834	0.358	144.32	1.325		80.0846	1.13018
									38.557	0.123	96.732	0.356	144.399	1.323		80.1192	1.13088
									38.466	0.123	96.698	0.356	144.468	1.326		80.1538	1.13158
									38.398	0.123	96.64	0.356	144.547	1.328		80.1884	1.13228
									38.318	0.123	96.56	0.355	144.649	1.328		80.223	1.13297
									38.227	0.123	96.48	0.354	144.695	1.332		80.2576	1.13367
									38.148	0.123	96.401	0.354	144.763	1.333		80.2922	1.13437
									38.08	0.123	96.333	0.354	144.842	1.333		80.3269	1.13507
									38	0.123	96.253	0.352	144.945	1.336		80.3615	1.13578
									37.932	0.123	96.185	0.352	144.99	1.338		80.3961	1.13648
									37.829	0.121	96.106	0.352	145.075	1.337		80.4307	1.13718
									37.739	0.12	96.038	0.352	145.149	1.34		80.4653	1.13788
									37.693	0.12	95.958	0.351	145.24	1.343		80.4999	1.13858
									37.608	0.12	95.89	0.35	145.274	1.342		80.5345	1.13928
									37.533	0.12	95.81	0.35	145.331	1.342		80.5691	1.13998
									37.442	0.12	95.742	0.348	145.433	1.346		80.6037	1.14068
									37.397	0.12	95.674	0.347	145.535	1.348		80.6383	1.14138
									37.312	0.12	95.629	0.347	145.58	1.346		80.673	1.14209
									37.238	0.12	95.566	0.347	145.649	1.35		80.7076	1.14279
									37.181	0.12	95.504	0.347	145.728	1.351		80.7422	1.14349
									37.101	0.12	95.43	0.347	145.83	1.353		80.7768	1.14419
									37.016	0.118	95.356	0.345	145.91	1.355		80.8114	1.1449
									36.942	0.118	95.282	0.345	145.978	1.356		80.846	1.1456
									36.869	0.118	95.208	0.345	146.023	1.355		80.8806	1.1463
									36.795	0.118	95.135	0.343	146.15	1.358		80.9152	1.14701
									36.721	0.118	95.061	0.343	146.229	1.361		80.9498	1.14771
									36.647	0.118	94.987	0.343	146.309	1.36		80.9844	1.14841
									36.556	0.118	94.913	0.343	146.377	1.364		81.019	1.14912
									36.511	0.118	94.839	0.343	146.457	1.364		81.0536	1.14982
									36.426	0.118	94.765	0.342	146.525	1.365		81.0883	1.15052
									36.352	0.117	94.663	0.341	146.593	1.368		81.1229	1.15123
									36.278	0.117	94.618	0.341	146.638	1.367		81.1575	1.15193
									36.204	0.116	94.561	0.341	146.701	1.367		81.1921	1.15264
									36.13	0.116	94.493	0.34	146.763	1.371		81.2267	1.15334
									36.056	0.116	94.424	0.338	146.871	1.371		81.2613	1.15405
									35.932	0.116	94.355	0.338	146.985	1.372		81.2959	1.15475
									35.863	0.116	94.298	0.338	147.059	1.374		81.3305	1.15546
									35.784	0.116	94.196	0.337	147.127	1.373		81.3651	1.15616
									35.716	0.116	94.117	0.336	147.206	1.376		81.3997	1.15687
									35.636	0.116	94.037	0.336	147.308	1.376		81.4343	1.15758
									35.511	0.116	93.969	0.335	147.354	1.38		81.469	1.15828
									35.443	0.116	93.901	0.336	147.439	1.378		81.5036	1.15899
									35.363	0.114	93.844	0.334	147.513	1.382		81.5382	1.15969
									35.295	0.114	93.765	0.334	147.604	1.381		81.5728	1.1604
									35.215	0.114	93.708	0.332	147.672	1.385		81.6074	1.16111
									35.146	0.114	93.628	0.331	147.763	1.382		81.642	1.16181
									35.067	0.114	93.537	0.331	147.831	1.385		81.6766	1.16252
									34.999	0.114	93.48	0.331	147.91	1.387		81.7112	1.16323
									34.919	0.114	93.378	0.331	147.979	1.387		81.7458	1.16394
									34.851	0.112	93.31	0.329	148.103	1.39		81.7804	1.16464
									34.772	0.113	93.265	0.329	148.177	1.389		81.815	1.16535
									34.703	0.111	93.174	0.329	148.251	1.393		81.8496	1.16606
									34.624	0.111	93.106	0.329	148.308	1.392		81.8842	1.16677
									34.556	0.111	93.038	0.329	148.388	1.392		81.9189	1.16748
									34.476	0.111	92.992	0.329	148.514	1.394		81.9535	1.16819
									34.397	0.111	92.918	0.328	148.559	1.394		81.9881	1.16889
									34.357	0.111	92.845	0.327	148.639	1.398		82.0227	1.1696
									34.295	0.111	92.771	0.327	148.684	1.396		82.0573	1.17031
									34.221	0.111	92.697	0.327	148.758	1.396		82.0919	1.17102
									34.147	0.11	92.612	0.325	148.877	1.4		82.1265	1.17173
									34.033	0.109	92.538	0.325	148.957	1.398		82.1611	1.17244
									33.965	0.109	92.447	0.325	149.002	1.4		82.1957	1.17315
									33.897	0.109	92.402	0.323	149.082	1.403		82.2303	1.17386
									33.852	0.109	92.333	0.324	149.161	1.401		82.2649	1.17457
									33.766	0.109	92.243	0.322	149.241	1.188		82.2996	1.17528
									33.692	0.109	92.186	0.322	149.32	0.639		82.3342	1.17599
									33.636	0.109	92.106	0.322	149.877	0.102		82.3688	1.1767
									33.556	0.107	92.002	0.322	150	0		82.4034	1.17741
									33.471	0.107	91.968	0.322				82.438	1.17812
									33.397	0.107	91.912	0.32				82.4726	1.17883
									33.306	0.107	91.832	0.32				82.5072	1.17955
									33.261	0.107	91.764	0.32				82.5418	1.18026
									33.176	0.107	91.673	0.32				82.5764	1.18097
									33.102	0.107	91.594	0.319				82.611	1.18168
									33.011	0.107	91.514	0.318				82.6457	1.18239
									32.919	0.107	91.412	0.318				82.6803	1.1831
									32.828	0.107	91.355	0.317				82.7149	1.18382
									32.76	0.106	91.264	0.318				82.7495	1.18453
									32.68	0.104	91.173	0.316				82.7841	1.18524
									32.612	0.104	91.134	0.316				82.8187	1.18595
									32.532	0.104	91.071	0.316				82.8533	1.18667
									32.464	0.104	90.946	0.314				82.8879	1.18738
									32.385	0.104	90.855	0.313				82.9225	1.18809
									32.305	0.104	90.81	0.313				82.9571	1.18881
									32.26	0.104	90.742	0.313				82.9917	1.18952
									32.192	0.104	90.662	0.313				83.0263	1.19023
									32.101	0.104	90.594	0.313				83.061	1.19095
									32.021	0.104	90.515	0.312				83.0956	1.19166
									31.942	0.105	90.458	0.311				83.1302	1.19238
									31.874	0.103	90.384	0.311				83.1648	1.19309
									31.794	0.102	90.31	0.311				83.1994	1.19381
									31.715	0.102	90.208	0.311				83.234	1.19452
									31.669	0.102	90.117	0.309				83.2686	1.19524
									31.612	0.102	90.038	0.309				83.3032	1.19595
									31.533	0.102	89.952	0.306				83.3378	1.19667
									31.402	0.102	89.879	0.306				83.3724	1.19738
									31.329	0.102	89.776	0.306				83.407	1.1981
									31.255	0.103	89.695	0.306				83.4416	1.19881
									31.181	0.1	89.656	0.306				83.4762	1.19953
									31.107	0.1	89.593	0.307				83.5109	1.20025
									30.988	0.1	89.519	0.306				83.5455	1.20096
									30.92	0.1	89.423	0.304				83.5801	1.20168
									30.874	0.1	89.332	0.304				83.6147	1.2024
									30.812	0.1	89.264	0.304				83.6493	1.20311
									30.749	0.1	89.196	0.303				83.6839	1.20383
									30.646	0.1	89.15	0.302				83.7185	1.20455
									30.566	0.1	89.076	0.302				83.7531	1.20526
									30.487	0.1	89.003	0.302				83.7877	1.20598
									30.418	0.098	88.929	0.301				83.8223	1.2067
									30.35	0.098	88.855	0.302				83.8569	1.20742
									30.282	0.098	88.781	0.3				83.8916	1.20813
									30.191	0.098	88.696	0.3				83.9262	1.20885
									30.123	0.098	88.611	0.3				83.9608	1.20957
									30.044	0.098	88.537	0.3				83.9954	1.21029
									29.975	0.098	88.475	0.298				84.03	1.21101
									29.896	0.098	88.412	0.297				84.0646	1.21173
									29.828	0.098	88.287	0.297				84.0992	1.21245
									29.748	0.098	88.208	0.297				84.1338	1.21317
									29.68	0.098	88.128	0.298				84.1684	1.21388
									29.601	0.098	88.06	0.295				84.203	1.2146
									29.51	0.096	87.992	0.295				84.2377	1.21532
									29.43	0.095	87.935	0.295				84.2723	1.21604
									29.362	0.095	87.855	0.295				84.3069	1.21676
									29.283	0.095	87.799	0.295				84.3415	1.21748
									29.215	0.095	87.725	0.294				84.3761	1.2182
									29.112	0.095	87.651	0.293				84.4107	1.21892
									29.038	0.095	87.566	0.293				84.4453	1.21964
									28.965	0.095	87.48	0.293				84.4799	1.22037
									28.891	0.095	87.4	0.291				84.5145	1.22109
									28.817	0.094	87.309	0.291				84.5491	1.22181
									28.743	0.093	87.263	0.291				84.5837	1.22253
									28.669	0.093	87.195	0.291				84.6183	1.22325
									28.612	0.093	87.104	0.291				84.653	1.22397
									28.533	0.093	87.013	0.289				84.6876	1.22469
									28.448	0.093	86.957	0.288				84.7222	1.22541
									28.373	0.093	86.889	0.288				84.7568	1.22614
									28.3	0.093	86.786	0.288				84.7914	1.22686
									28.226	0.092	86.684	0.288				84.826	1.22758
									28.151	0.091	86.65	0.286				84.8606	1.2283
									28.077	0.091	86.593	0.286				84.8952	1.22903
									27.986	0.091	86.514	0.286				84.9298	1.22975
									27.941	0.091	86.429	0.286				84.9644	1.23047
									27.856	0.091	86.355	0.286				84.999	1.2312
									27.782	0.091	86.298	0.286				85.0336	1.23192
									27.725	0.091	86.218	0.286				85.0683	1.23264
									27.646	0.091	86.128	0.285				85.1029	1.23337
									27.56	0.09	86.071	0.284				85.1375	1.23409
									27.498	0.089	86.003	0.284				85.1721	1.23481
									27.424	0.089	85.923	0.284				85.2067	1.23554
[truncated: 2,729 more rows]

## Sheet: Figure 4
Figure 4-c														Figure 4-f			Figure 4-i				Figure 4-k			Figure 4-l
Length (mm)	Magnetic flux density (mT)													Magnetic flux density (mT)	Angle α (°)		Magnetic flux density	Angle α (°)	Angle α (°)(fitting)		Angle α (°)	Magnetic energy (J)		Angle α (°)	△L (μH)（10^-2）	△L (Fitting)
	Bx (simulation)		By (simulation)		Bz (simulation)		Bx (experiment)		By (experiment)		Bz (experiment)			0	0		0	0	5.38241		0	6.542e-07		0	0	-0.18581
0	-4.25584	0	0.0906	0	2.38273	0.07281	-4.01	0.07	0.03	0.07085	2.18			0.41	6		2.4	5.5	9.65908		27.76	6.5232e-07		5.5	-0.02	-0.0613
0.25065	-4.21129	0.25065	0.20087	0.25065	2.74865	0.14561	-4.01	0.14	0.03	0.1417	2.28			0.81	9		5.6	12.6894	15.2469		53.45	6.4739e-07		12.6894	-0.0675	-0.01224
0.26881	-3.98272	0.26881	-0.12679	0.26881	2.88249	0.21842	-4.02	0.21	0.03	0.21255	2.49			1.38	13.2		7.65381	17	18.7657		67.57	6.4311e-07		17	-0.13	-0.03502
0.3203	-3.97306	0.3203	-0.12547	0.3203	2.94915	0.29123	-4	0.28	0.04	0.2834	2.61			2.84	20.367		8.5	19.5	20.2003		73	6.4149e-07		19.5	-0.1856	-0.06374
0.43551	-3.87488	0.43551	-0.04561	0.43551	3.37844	0.36404	-3.98	0.35	0.03	0.35425	2.72			4.02	25.98		10	22.5	22.7219		100.7	6.2998e-07		22.5	-0.2054	-0.11173
0.44309	-3.84584	0.44309	-0.04574	0.44309	3.39102	0.43684	-3.92	0.42	0.04	0.4251	2.83			7.38	36.5		11.9022	25.9	25.8806		117.58	6.1858e-07		25.9	-0.2433	-0.18235
0.54304	-3.83436	0.54304	-0.0474	0.54304	3.5568	0.50965	-3.87	0.49	0.05	0.49595	2.95			10.83	45		13.2112	28.9	28.0292		136.88	6.0609e-07		28.9	-0.3154	-0.2576
0.59439	-3.78046	0.59439	-0.04826	0.59439	3.64198	0.58246	-3.83	0.56	0.04	0.5668	3.13			13.84	50.48		14.7205	31.9	30.4817		150.67	5.9291e-07		31.9	-0.4002	-0.3438
0.76913	-3.55802	0.76913	-0.05117	0.76913	3.93183	0.65526	-3.79	0.63	0.04	0.63765	3.22			17.8	59.3		16.3752	34.9	33.1397		163.69	5.7937e-07		34.9	-0.4268	-0.43995
0.77223	-3.33311	0.77223	-0.07129	0.77223	3.97001	0.72807	-3.75	0.7	0.03	0.7085	3.31			25.01	69		17.7002	38	35.2456		174.84	5.659e-07		38	-0.5336	-0.54883
0.87796	-3.24506	0.87796	-0.07087	0.87796	4.05419	0.80088	-3.74	0.77	0.03	0.77935	3.39			33.31	75		19	40	37.292		180	5.5495e-07		40	-0.6937	-0.62382
1.01987	-3.12688	1.01987	-0.07031	1.01987	4.16717	0.87368	-3.66	0.84	0.04	0.8502	3.53			45.36	81		21.206	44	40.7217					44	-0.74	-0.78405
1.21375	-3.01332	1.21375	-0.21372	1.21375	4.52485	0.94649	-3.6	0.91	0.03	0.92105	3.63			54.45	85		23.6351	47.9	44.4363					47.9	-0.922	-0.95245
1.40127	-2.80649	1.40127	-0.16326	1.40127	4.60763	1.0193	-3.55	0.98	0.04	0.9919	3.73			78	90		26.5161	52.9	48.7592					52.9	-1.056	-1.18456
1.6358	-2.54779	1.6358	-0.10016	1.6358	4.71117	1.09211	-3.49	1.05	0.05	1.06275	3.83			115.18	90		29.1194	56.4257	52.5903					56.4257	-1.2243	-1.35866
1.68245	-2.51102	1.68245	-0.04706	1.68245	4.761	1.16491	-3.41	1.12	0.05	1.1336	3.95			130	90		32.5205	60.5899	57.4904					60.5899	-1.4685	-1.57524
1.76391	-2.37817	1.76391	-0.05933	1.76391	4.77587	1.23772	-3.24	1.19	0.02	1.20445	4.13			130	90		34.558	62.9157	60.3705					62.9157	-1.615	-1.70144
1.81586	-2.29344	1.81586	-0.06716	1.81586	4.78535	1.31053	-3.16	1.26	0.03	1.2753	4.21			82.78	90		37.5398	65.8719	64.5124					65.8719	-1.8163	-1.86744
1.8501	-2.23759	1.8501	-0.07232	1.8501	4.7916	1.38333	-3.1	1.33	0.05	1.34615	4.28			53.19	86.39		40.103	68.4242	68.0053					68.4242	-2.025	-2.01602
1.8637	-2.2154	1.8637	-0.07437	1.8637	4.79408	1.45614	-3.02	1.4	0.05	1.417	4.35			34.1	80		43.0678	72	71.9694					72	-2.2532	-2.23293
1.86552	-2.21244	1.86552	-0.07464	1.86552	4.79441	1.52895	-2.83	1.47	0.05	1.48785	4.44			23.12	71		45	74	74.5102					74	-2.4236	-2.35901
2.04691	-1.91659	2.04691	-0.10197	2.04691	4.82751	1.60175	-2.77	1.54	0.03	1.5587	4.48			17.3	59.53		47.5136	76.5	77.7665					76.5	-2.5572	-2.52175
2.2104	-1.64995	2.2104	-0.1266	2.2104	4.85735	1.67456	-2.72	1.61	0.02	1.62955	4.54			13.1	52.19		50.9844	80.8	82.174					80.8	-2.8679	-2.81627
2.36166	-1.5529	2.36166	-0.09705	2.36166	4.93019	1.74737	-2.66	1.68	0.03	1.7004	4.58			10.1	43.41		53.5212	84	85.3324					84	-3.092	-3.04874
2.49283	-1.39004	2.49283	-0.101	2.49283	4.941	1.82018	-2.6	1.75	0.04	1.77126	4.63			6.99	35.84		56.7766	88	89.31					88	-3.404	-3.35738
2.51587	-1.36143	2.51587	-0.1017	2.51587	4.94289	1.89298	-2.44	1.82	0.04	1.84211	4.73			4.26	28		60.8519	92	94.1749					92	-4.08	-3.68864
2.58087	-1.28072	2.58087	-0.10366	2.58087	4.94825	1.96579	-2.29	1.89	0.02	1.91296	4.76			3.32	22.9		64	96	97.8492					96	-4.04	-4.04564
2.62348	-1.22783	2.62348	-0.10494	2.62348	4.95176	2.0386	-2.09	1.96	0.02	1.98381	4.79			2.38	18.8		67	99	101.286					99	-4.29	-4.33238
2.65287	-1.19133	2.65287	-0.10583	2.65287	4.95418	2.1114	-1.91	2.03	0.03	2.05466	4.83			1.48	16.13		71.6312	104	106.472					104	-4.72	-4.85122
2.74631	-1.07532	2.74631	-0.10864	2.74631	4.96188	2.18421	-1.74	2.1	0.03	2.12551	4.85			1.17	14.218		75.0575	108	110.222					108	-5.02	-5.30787
2.85413	-0.94145	2.85413	-0.1119	2.85413	4.97076	2.25702	-1.7	2.17	0.02	2.19636	4.87			0.44	9.8		77.4197	110	112.766					110	-5.67	-5.55161
2.91015	-0.93519	2.91015	-0.08269	2.91015	4.95233	2.32982	-1.66	2.24	0.02	2.26721	4.88			0.13	5.5		80.2561	113	115.778					113	-5.87	-5.93819
3.05262	-0.79724	3.05262	-0.08617	3.05262	4.91345	2.40263	-1.62	2.31	0.01	2.33806	4.89			0	0		82.3364	115.5	117.959					115.5	-6.32	-6.28095
3.08145	-0.76933	3.08145	-0.08687	3.08145	4.90558	2.47544	-1.65	2.38	0.02	2.40891	4.91						84.8933	119	120.608					119	-6.85	-6.79491
3.18311	-0.67089	3.18311	-0.08936	3.18311	4.87783	2.54825	-1.64	2.45	0.02	2.47976	4.93						87.5177	121	123.292					121	-7.57	-7.10775
3.22049	-0.6347	3.22049	-0.09027	3.22049	4.86763	2.62105	-1.57	2.52	0.02	2.55061	4.94						90.6662	124.313	126.469					124.313	-7.97	-7.65907
3.35882	-0.45385	3.35882	-0.10092	3.35882	4.8607	2.69386	-1.5	2.59	0.03	2.62146	4.95						93.9101	127.878	129.694					127.878	-8.47	-8.30162
3.47517	-0.37809	3.47517	-0.10253	3.47517	4.83499	2.76667	-1.42	2.66	0.03	2.69231	4.96						96.768	131.909	132.499					131.909	-9.2122	-9.09584
3.57558	-0.31272	3.57558	-0.10392	3.57558	4.81281	2.83947	-1.26	2.73	0.04	2.76316	4.96						99.6987	135.142	135.342					135.142	-9.8511	-9.78895
3.67301	-0.24928	3.67301	-0.10527	3.67301	4.79128	2.91228	-1.16	2.8	0.03	2.83401	4.95						102.198	137.863	137.741					137.863	-10.6249	-10.4139
3.82292	-0.15167	3.82292	-0.10734	3.82292	4.75816	2.98509	-1.08	2.87	0.02	2.90486	4.94						104.234	139.942	139.68					139.942	-11.72	-10.9189
3.89745	-0.10315	3.89745	-0.10837	3.89745	4.74169	3.05789	-1.01	2.94	0.03	2.97571	4.95						106.827	142.893	142.129					142.893	-11.9987	-11.6783
3.93161	-0.08091	3.93161	-0.10884	3.93161	4.73414	3.1307	-0.94	3.01	0.01	3.04656	4.94						108.941	145.564	144.11					145.564	-12.67	-12.4114
3.95491	-0.06573	3.95491	-0.10916	3.95491	4.72899	3.20351	-0.84	3.08	0.02	3.11741	4.92						111.088	147.644	146.11					147.644	-13.19	-13.0142
4.09311	0.02425	4.09311	-0.11107	4.09311	4.69846	3.27632	-0.8	3.15	0.02	3.18826	4.91						113.271	150.112	148.131					150.112	-13.916	-13.7668
4.25059	0.17593	4.25059	-0.10532	4.25059	4.61983	3.34912	-0.78	3.22	0.02	3.25911	4.9						116.05	153.269	150.686					153.269	-14.7942	-14.7928
4.27509	0.19288	4.27509	-0.10552	4.27509	4.61033	3.42193	-0.73	3.29	0.01	3.32996	4.87						118.313	156.027	152.755					156.027	-15.61	-15.7494
4.30267	0.21195	4.30267	-0.10575	4.30267	4.59964	3.49474	-0.55	3.36	0.02	3.40081	4.85						121.194	158.474	155.374					158.474	-16.67	-16.6485
4.35286	0.24667	4.35286	-0.10616	4.35286	4.58019	3.56754	-0.45	3.43	0.02	3.47166	4.85						124.132	161.056	158.031					161.056	-17.97	-17.6507
4.35505	0.24818	4.35505	-0.10618	4.35505	4.57934	3.64035	-0.37	3.5	0.03	3.54251	4.85						127.128	163.588	160.728					163.588	-18.6402	-18.6889
4.42491	0.2965	4.42491	-0.10675	4.42491	4.55227	3.71316	-0.33	3.57	0.03	3.61336	4.83						130.802	166.436	164.021					166.436	-19.8562	-19.9261
4.46278	0.32269	4.46278	-0.10706	4.46278	4.53759	3.78596	-0.32	3.64	0.03	3.68421	4.82						134.562	169.026	167.381					169.026	-21.0077	-21.1173
4.49478	0.34021	4.49478	-0.11765	4.49478	4.51524	3.85877	-0.29	3.71	0.02	3.75506	4.78						138.411	171.678	170.813					171.678	-22.2549	-22.4055
4.57262	0.39523	4.57262	-0.11633	4.57262	4.48848	3.93158	-0.27	3.78	0.02	3.82591	4.77						142.348	174.439	174.324					174.439	-23.7324	-23.8238
4.62302	0.43085	4.62302	-0.11548	4.62302	4.47116	4.00439	-0.25	3.85	0.03	3.89676	4.78						145.699	176.851	177.315					176.851	-25.2396	-25.1296
4.67443	0.46719	4.67443	-0.11461	4.67443	4.45349	4.07719	-0.22	3.92	0.03	3.96761	4.78						149.114	178.44	180.369					178.44	-25.9718	-26.0251
4.68735	0.47632	4.68735	-0.11439	4.68735	4.44905	4.15	-0.14	3.99	0.02	4.03846	4.72						151.194	179.033	182.235					179.033	-26.7352	-26.3672
4.722	0.50433	4.722	-0.11673	4.722	4.43609	4.22281	-0.11	4.06	0.01	4.10931	4.69						153	179.991	183.859					179.991	-27.9506	-26.9275
4.81758	0.55297	4.81758	-0.1144	4.81758	4.40134	4.29561	-0.08	4.13	0.01	4.18016	4.68
4.90083	0.59533	4.90083	-0.11238	4.90083	4.37107	4.36842	-0.06	4.2	0.02	4.25101	4.63
5.00747	0.64959	5.00747	-0.10978	5.00747	4.3323	4.44123	-0.01	4.27	0.02	4.32186	4.59
5.06288	0.67779	5.06288	-0.10844	5.06288	4.31216	4.51404	0.04	4.34	0.02	4.39271	4.48
5.36255	0.83285	5.36255	-0.09398	5.36255	4.20168	4.58684	0.06	4.41	0.02	4.46356	4.46
5.3792	0.84122	5.3792	-0.09393	5.3792	4.19551	4.65965	0.09	4.48	0.02	4.53441	4.44
5.3893	0.84631	5.3893	-0.0939	5.3893	4.19177	4.73246	0.11	4.55	0.01	4.60526	4.42
5.39207	0.8477	5.39207	-0.09389	5.39207	4.19075	4.80526	0.15	4.62	0.02	4.67611	4.38
5.44197	0.87281	5.44197	-0.09375	5.44197	4.17227	4.87807	0.16	4.69	0.02	4.74696	4.35
5.46944	0.88663	5.46944	-0.09367	5.46944	4.1621	4.95088	0.19	4.76	0.01	4.81781	4.31
5.56484	0.93462	5.56484	-0.09339	5.56484	4.12678	5.02368	0.25	4.83	0.02	4.88866	4.28
5.70354	1.00747	5.70354	-0.0969	5.70354	4.01868	5.09649	0.29	4.9	0.02	4.95951	4.26
5.7991	1.05344	5.7991	-0.09733	5.7991	3.97141	5.1693	0.38	4.97	0.02	5.03036	4.18
5.81986	1.06349	5.81986	-0.09759	5.81986	3.96138	5.24211	0.45	5.04	0.03	5.10121	4.14
5.88207	1.09361	5.88207	-0.09834	5.88207	3.9313	5.31491	0.48	5.11	0.03	5.17206	4.12
6.11612	1.19811	6.11612	-0.10243	6.11612	3.81744	5.38772	0.51	5.18	0.01	5.24291	4.07
6.1269	1.19934	6.1269	-0.08917	6.1269	3.82652	5.46053	0.53	5.25	0.03	5.31377	3.98
6.12844	1.1999	6.12844	-0.08915	6.12844	3.82568	5.53333	0.56	5.32	0.04	5.38462	3.95
6.13187	1.20117	6.13187	-0.08913	6.13187	3.82378	5.60614	0.57	5.39	0.02	5.45547	3.91
6.36539	1.28727	6.36539	-0.08723	6.36539	3.69476	5.67895	0.61	5.46	0.02	5.52632	3.87
6.52402	1.34576	6.52402	-0.08595	6.52402	3.60712	5.75175	0.66	5.53	0.01	5.59717	3.82
6.52832	1.34734	6.52832	-0.08591	6.52832	3.60474	5.82456	0.69	5.6	0.01	5.66802	3.69
6.64324	1.38972	6.64324	-0.08498	6.64324	3.54125	5.89737	0.71	5.67	0.01	5.73887	3.62
6.82067	1.45513	6.82067	-0.08354	6.82067	3.44323	5.97018	0.75	5.74	0	5.80972	3.52
6.89406	1.47271	6.89406	-0.08295	6.89406	3.40268	6.04298	0.81	5.81	0.01	5.88057	3.45
6.92821	1.48219	6.92821	-0.08267	6.92821	3.38381	6.11579	0.87	5.88	0.02	5.95142	3.39
7.10396	1.49479	7.10396	-0.08506	7.10396	3.29207	6.1886	0.9	5.95	0.03	6.02227	3.34
7.11196	1.53811	7.11196	-0.08259	7.11196	3.28701	6.2614	0.93	6.02	0.03	6.09312	3.29
7.11729	1.54392	7.11729	-0.0827	7.11729	3.28336	6.33421	0.96	6.09	0.02	6.16397	3.25
7.1291	1.54607	7.1291	-0.05555	7.1291	3.29285	6.40702	1.01	6.16	0.02	6.23482	3.22
7.32688	1.60766	7.32688	-0.08179	7.32688	3.22717	6.47982	1.04	6.23	0.02	6.30567	3.11
7.4735	1.61173	7.4735	-0.08015	7.4735	3.11735	6.55263	1.07	6.3	0.01	6.37652	3.07
7.51655	1.61424	7.51655	-0.07967	7.51655	3.08511	6.62544	1.11	6.37	0.02	6.44737	3.02
7.59638	1.65125	7.59638	-0.07878	7.59638	3.02531	6.69825	1.14	6.44	0.01	6.51822	2.98
7.68832	1.65687	7.68832	-0.07775	7.68832	2.95645	6.77105	1.17	6.51	0.03	6.58907	2.93
7.70847	1.66175	7.70847	-0.08043	7.70847	2.85203	6.84386	1.18	6.58	0.01	6.65992	2.9
7.74118	1.66438	7.74118	-0.07946	7.74118	2.83471	6.91667	1.18	6.65	0.03	6.73077	2.88
7.76144	1.66438	7.76144	-0.07886	7.76144	2.82399	6.98947	1.18	6.72	0.01	6.80162	2.84
8.21251	1.66438	8.21251	-0.06552	8.21251	2.58525	7.06228	1.19	6.79	0.01	6.87247	2.72
8.31331	1.66438	8.31331	-0.06254	8.31331	2.5319	7.13509	1.18	6.86	0.02	6.94332	2.66
8.6389	1.66438	8.6389	-0.05292	8.6389	2.35957	7.20789	1.2	6.93	0	7.01417	2.6
8.68793	1.66175	8.68793	-0.05147	8.68793	2.33362	7.2807	1.2	7	0.02	7.08502	2.53
8.8012	1.65687	8.8012	-0.05365	8.8012	2.27547	7.35351	1.2	7.07	0.03	7.15587	2.45
8.87886	1.65453	8.87886	-0.05218	8.87886	2.23468	7.42632	1.22	7.14	0.02	7.22672	2.37
8.87948	1.65125	8.87948	-0.01134	8.87948	2.22672	7.49912	1.22	7.21	0.02	7.29757	2.33
8.88179	1.64888	8.88179	-0.01114	8.88179	2.22561	7.57193	1.22	7.28	0.01	7.36842	2.3
8.89071	1.64888	8.89071	-0.01038	8.89071	2.22134	7.64474	1.23	7.35	0.03	7.43927	2.29
9.02284	1.64888	9.02284	-0.01897	9.02284	2.17399	7.71754	1.25	7.42	0.02	7.51012	2.26
9.05385	1.64888	9.05385	-0.01904	9.05385	2.16108	7.79035	1.24	7.49	0.02	7.58097	2.23
9.33182	1.59819	9.33182	-0.01966	9.33182	2.04538	7.86316	1.25	7.56	0.01	7.65182	2.21
9.37587	1.59015	9.37587	-0.01976	9.37587	2.02705	7.93596	1.27	7.63	0.02	7.72267	2.18
9.64832	1.54046	9.64832	-0.02036	9.64832	1.91365	8.00877	1.26	7.7	0.02	7.79352	2.17
9.6885	1.53314	9.6885	-0.02045	9.6885	1.89692	8.08158	1.27	7.77	0.01	7.86437	2.11
9.78222	1.51604	9.78222	-0.02066	9.78222	1.85791	8.15439	1.27	7.84	0.02	7.93522	2.09
9.79834	1.5131	9.79834	-0.02069	9.79834	1.8512	8.22719	1.28	7.91	0.01	8.00607	2.07
9.86103	1.50167	9.86103	-0.02083	9.86103	1.82511	8.3	1.29	7.98	0.02	8.07692	2.06
9.9783	1.48285	9.9783	-0.02109	9.9783	1.77629	8.37281	1.27	8.05	0.01	8.14777	2.02
10.1761	1.48029	10.1761	-0.0095	10.1761	1.68867	8.44561	1.26	8.12	0.01	8.21862	1.99
10.2455	1.45544	10.2455	-0.05534	10.2455	1.67367	8.51842	1.27	8.19	0.02	8.28947	1.96
10.3502	1.43205	10.3502	-0.04692	10.3502	1.64095	8.59123	1.26	8.26	0.02	8.36032	1.93
10.3891	1.43006	10.3891	-0.03467	10.3891	1.60807	8.66404	1.26	8.33	0.01	8.43117	1.91
10.4335	1.42328	10.4335	-0.03282	10.4335	1.59418	8.73684	1.23	8.4	0.01	8.50202	1.83
10.6482	1.36008	10.6482	-0.04116	10.6482	1.53189	8.80965	1.24	8.47	0.01	8.57287	1.8
10.7348	1.34442	10.7348	-0.03936	10.7348	1.5088	8.88246	1.24	8.54	0.01	8.64372	1.78
10.8158	1.32977	10.8158	-0.03767	10.8158	1.48718	8.95526	1.23	8.61	0.02	8.71457	1.75
10.8404	1.32533	10.8404	-0.03716	10.8404	1.48063	9.02807	1.21	8.68	0.01	8.78543	1.71
11.0375	1.2897	11.0375	-0.03306	11.0375	1.42806	9.10088	1.22	8.75	0.01	8.85628	1.7
11.1337	1.2723	11.1337	-0.03106	11.1337	1.40239	9.17368	1.22	8.82	0.02	8.92713	1.7
11.2217	1.25639	11.2217	-0.02923	11.2217	1.37891	9.24649	1.24	8.89	0.01	8.99798	1.71
11.2472	1.25178	11.2472	-0.0287	11.2472	1.37211	9.3193	1.23	8.96	0	9.06883	1.69
11.4268	1.21932	11.4268	-0.02497	11.4268	1.32422	9.39211	1.23	9.03	0	9.13968	1.71
11.4519	1.18044	11.4519	-0.00452	11.4519	1.31583	9.46491	1.23	9.1	0.01	9.21053	1.69
11.5504	1.18017	11.5504	-0.00566	11.5504	1.28603	9.53772	1.22	9.17	0.02	9.28138	1.68
11.6502	1.17792	11.6502	-0.00791	11.6502	1.28417	9.61053	1.22	9.24	0.01	9.35223	1.66
11.8299	1.15287	11.8299	-0.00201	11.8299	1.25034	9.68333	1.23	9.31	0.01	9.42308	1.63
11.8461	1.15062	11.8461	-0.00148	11.8461	1.2473	9.75614	1.24	9.38	0	9.49393	1.61
11.8828	1.1455	11.8828	-0.000270375	11.8828	1.24038	9.82895	1.24	9.45	0.02	9.56478	1.6
11.9692	1.12717	11.9692	-0.0114	11.9692	1.22764	9.90175	1.23	9.52	0.02	9.63563	1.6
12.1755	1.09513	12.1755	-0.01494	12.1755	1.19557	9.97456	1.21	9.59	0.01	9.70648	1.59
12.2221	1.0879	12.2221	-0.01574	12.2221	1.18834	10.0474	1.19	9.66	0	9.77733	1.54
12.2801	1.07889	12.2801	-0.01674	12.2801	1.17932	10.1202	1.21	9.73	0.01	9.84818	1.54
12.3332	1.07064	12.3332	-0.01765	12.3332	1.17106	10.193	1.2	9.8	0	9.91903	1.53
12.3599	1.06649	12.3599	-0.01811	12.3599	1.1669	10.2658	1.2	9.87	0	9.98988	1.51
12.4546	1.05179	12.4546	-0.01973	12.4546	1.1522	10.3386	1.19	9.94	0	10.0607	1.46
12.6328	1.02411	12.6328	-0.0228	12.6328	1.12449	10.4114	1.18	10.01	0.01	10.1316	1.43
12.7249	1.0098	12.7249	-0.02438	12.7249	1.11017	10.4842	1.17	10.08	0.01	10.2024	1.4
12.8293	0.99359	12.8293	-0.02617	12.8293	1.09395	10.557	1.17	10.15	0.01	10.2733	1.37
12.9141	0.96841	12.9141	-0.02111	12.9141	1.087	10.6298	1.17	10.22	0.01	10.3441	1.36
12.9519	0.96197	12.9519	-0.0212	12.9519	1.08108	10.7026	1.18	10.29	0	10.415	1.36
13.0088	0.95228	13.0088	-0.02135	13.0088	1.07215	10.7754	1.19	10.36	0.01	10.4858	1.35
13.2203	0.93328	13.2203	-0.01522	13.2203	1.04974	10.8483	1.19	10.43	0.02	10.5567	1.34
13.2464	0.92989	13.2464	-0.01468	13.2464	1.0467	10.921	1.19	10.5	0.01	10.6275	1.31
13.4093	0.91423	13.4093	-0.01131	13.4093	1.02772	10.9939	1.18	10.57	0.01	10.6984	1.3
13.4151	0.90871	13.4151	-0.01813	13.4151	1.02622	11.0667	1.19	10.64	0.01	10.7692	1.29
13.5097	0.90352	13.5097	-0.01844	13.5097	1.01637	11.1395	1.19	10.71	0.01	10.8401	1.27
13.8162	0.86882	13.8162	-0.01944	13.8162	0.98445	11.2123	1.19	10.78	0	10.9109	1.26
13.8371	0.86646	13.8371	-0.01951	13.8371	0.98228	11.2851	1.18	10.85	0.01	10.9818	1.25
13.8569	0.86422	13.8569	-0.01957	13.8569	0.98021	11.3579	1.18	10.92	0.01	11.0526	1.24
13.8649	0.85461	13.8649	-0.02763	13.8649	0.95997	11.4307	1.17	10.99	0.01	11.1235	1.24
13.8973	0.85124	13.8973	-0.02685	13.8973	0.95621	11.5035	1.17	11.06	0.02	11.1943	1.24
13.9012	0.85083	13.9012	-0.02676	13.9012	0.95576	11.5763	1.16	11.13	0.01	11.2652	1.22
14.1224	0.8278	14.1224	-0.02145	14.1224	0.9301	11.6491	1.15	11.2	0	11.336	1.17
14.1979	0.81993	14.1979	-0.01963	14.1979	0.92133	11.7219	1.15	11.27	0	11.4069	1.13
14.2404	0.8155	14.2404	-0.01861	14.2404	0.9164	11.7947	1.15	11.34	0.01	11.4777	1.12
14.3887	0.80117	14.3887	-0.01909	14.3887	0.8998	11.8675	1.14	11.41	0.01	11.5486	1.1
14.5914	0.7816	14.5914	-0.01973	14.5914	0.87713	11.9404	1.14	11.48	0.01	11.6194	1.07
14.8514	0.75061	14.8514	-0.01725	14.8514	0.85259	12.0132	1.13	11.55	0	11.6903	1.02
14.8546	0.75027	14.8546	-0.01723	14.8546	0.85221	12.086	1.12	11.62	0.01	11.7611	1
14.8582	0.7499	14.8582	-0.01722	14.8582	0.85178	12.1588	1.13	11.69	0.01	11.832	1.01
15.0515	0.73476	15.0515	-0.02032	15.0515	0.83327	12.2316	1.12	11.76	0	11.9028	1
15.0992	0.73018	15.0992	-0.01983	15.0992	0.82859	12.3044	1.12	11.83	0.01	11.9737	0.98
15.1565	0.72468	15.1565	-0.01925	15.1565	0.82298	12.3772	1.12	11.9	0.02	12.0445	0.98
15.1866	0.72179	15.1866	-0.01894	15.1866	0.82003	12.45	1.13	11.97	0.01	12.1154	0.97
15.2117	0.71939	15.2117	-0.01868	15.2117	0.81757	12.5228	1.12	12.04	0.01	12.1862	0.96
15.3222	0.70878	15.3222	-0.01756	15.3222	0.80675	12.5956	1.12	12.11	0.02	12.2571	0.95
15.3417	0.70691	15.3417	-0.01736	15.3417	0.80484	12.6684	1.12	12.18	0	12.3279	0.92
15.3958	0.70171	15.3958	-0.01681	15.3958	0.79953	12.7412	1.12	12.25	0.01	12.3988	0.9
15.5131	0.68404	15.5131	-0.01863	15.5131	0.78656	12.814	1.11	12.32	0.01	12.4696	0.9
15.7873	0.65873	15.7873	-0.02275	15.7873	0.75705	12.8868	1.11	12.39	0.02	12.5405	0.9
15.9219	0.64631	15.9219	-0.02478	15.9219	0.74257	12.9596	1.1	12.46	0.02	12.6113	0.86
15.9275	0.64579	15.9275	-0.02486	15.9275	0.74196	13.0325	1.1	12.53	0	12.6822	0.85
16.1319	0.62693	16.1319	-0.02794	16.1319	0.71997	13.1053	1.09	12.6	0.01	12.753	0.84
16.2521	0.61583	16.2521	-0.02975	16.2521	0.70703	13.1781	1.1	12.67	0.01	12.8239	0.83
16.4093	0.60716	16.4093	-0.01755	16.4093	0.69337	13.2509	1.08	12.74	0.01	12.8947	0.8
16.4161	0.5959	16.4161	-0.0115	16.4161	0.70791	13.3237	1.06	12.81	0.01	12.9656	0.75
16.4311	0.59451	16.4311	-0.0114	16.4311	0.70643	13.3965	1.07	12.88	0.02	13.0364	0.73
16.6853	0.57109	16.6853	-0.0097	16.6853	0.68136	13.4693	1.06	12.95	0.01	13.1073	0.71
16.6857	0.57106	16.6857	-0.0097	16.6857	0.68132	13.5421	1.05	13.02	0.01	13.1781	0.69
16.6957	0.57014	16.6957	-0.00963	16.6957	0.68033	13.6149	1.05	13.09	0.01	13.249	0.68
16.9665	0.55459	16.9665	-0.00881	16.9665	0.6526	13.6877	1.04	13.16	0.01	13.3198	0.68
16.9784	0.55341	16.9784	-0.00878	16.9784	0.65164	13.7605	1.05	13.23	0.01	13.3907	0.68
17.005	0.53393	17.005	-0.01892	17.005	0.64178	13.8333	1.05	13.3	0.01	13.4615	0.67
17.0895	0.52551	17.0895	-0.01716	17.0895	0.63348	13.9061	1.03	13.37	0.01	13.5324	0.68
17.143	0.52018	17.143	-0.01604	17.143	0.62823	13.9789	1.03	13.44	0.01	13.6032	0.65
17.1892	0.51558	17.1892	-0.01507	17.1892	0.6237	14.0518	1.02	13.51	0.01	13.6741	0.64
17.3869	0.50878	17.3869	-0.02203	17.3869	0.61189	14.1246	1.01	13.58	0.01	13.7449	0.62
17.4754	0.50045	17.4754	-0.02204	17.4754	0.60582	14.1974	0.99	13.65	0.01	13.8158	0.61
17.4785	0.50016	17.4785	-0.02204	17.4785	0.60561	14.2702	0.99	13.72	0.01	13.8866	0.58
17.675	0.48167	17.675	-0.02205	17.675	0.59213	14.343	0.99	13.79	0	13.9575	0.57
17.7019	0.47914	17.7019	-0.02205	17.7019	0.59029	14.4158	1	13.86	0	14.0283	0.57
17.7516	0.47447	17.7516	-0.02205	17.7516	0.58688	14.4886	0.99	13.93	0	14.0992	0.58
17.8877	0.46611	17.8877	-0.02098	17.8877	0.57553	14.5614	0.98	14	0	14.17	0.54
17.9427	0.46035	17.9427	-0.02142	17.9427	0.57108	14.6342	0.97	14.07	0.01	14.2409	0.53
17.9877	0.45565	17.9877	-0.02177	17.9877	0.56743	14.707	0.96	14.14	0.01	14.3117	0.51
18.1234	0.44147	18.1234	-0.02285	18.1234	0.55645	14.7798	0.96	14.21	0.01	14.3826	0.49
18.1428	0.43944	18.1428	-0.023	18.1428	0.55488	14.8526	0.96	14.28	0	14.4534	0.47
18.2311	0.43021	18.2311	-0.0237	18.2311	0.54773	14.9254	0.93	14.35	0	14.5243	0.43
18.3604	0.41671	18.3604	-0.02473	18.3604	0.53731	14.9983	0.92	14.42	0.01	14.5951	0.42
18.3758	0.41518	18.3758	-0.02485	18.3758	0.53592	15.071	0.9	14.49	0.02	14.666	0.39
18.4834	0.40457	18.4834	-0.02571	18.4834	0.52632	15.1439	0.9	14.56	0.01	14.7368	0.39
18.4921	0.4037	18.4921	-0.02578	18.4921	0.52553	15.2167	0.89	14.63	0.02	14.8077	0.39
18.581	0.39152	18.581	-0.02455	18.581	0.51909	15.2895	0.89	14.7	0.01	14.8785	0.38
18.8002	0.37007	18.8002	-0.02402	18.8002	0.50124	15.3623	0.88	14.77	0.01	14.9494	0.37
18.8564	0.36458	18.8564	-0.02388	18.8564	0.49666	15.4351	0.88	14.84	0	15.0202	0.37
18.9251	0.35785	18.9251	-0.02371	18.9251	0.49107	15.5079	0.87	14.91	0.02	15.0911	0.36
19.0885	0.34187	19.0885	-0.02332	19.0885	0.47776	15.5807	0.87	14.98	0.02	15.1619	0.35
19.1349	0.32834	19.1349	-0.03391	19.1349	0.46808	15.6535	0.85	15.05	0.02	15.2328	0.35
19.2372	0.3181	19.2372	-0.03272	19.2372	0.46126	15.7263	0.85	15.12	0.02	15.3036	0.35
19.25	0.31683	19.25	-0.03257	19.25	0.46042	15.7991	0.83	15.19	0.01	15.3745	0.33
19.5252	0.28931	19.5252	-0.02937	19.5252	0.4421	15.8719	0.83	15.26	0.01	15.4453	0.34
19.7724	0.26459	19.7724	-0.02649	19.7724	0.42566	15.9447	0.83	15.33	0.01	15.5162	0.33
19.8141	0.26042	19.8141	-0.02601	19.8141	0.42288	16.0175	0.82	15.4	0	15.587	0.32
19.8417	0.25786	19.8417	-0.02599	19.8417	0.42112	16.0904	0.8	15.47	0	15.6579	0.31
19.9513	0.24708	19.9513	-0.02536	19.9513	0.4146	16.1632	0.8	15.54	0.01	15.7287	0.3
20.0389	0.23847	20.0389	-0.02485	20.0389	0.40939	16.236	0.78	15.61	0.01	15.7996	0.29
20.0549	0.23808	20.0549	-0.02476	20.0549	0.40843	16.3088	0.76	15.68	0.01	15.8704	0.27
20.0616	0.2369	20.0616	-0.02315	20.0616	0.40642	16.3816	0.75	15.75	0.01	15.9413	0.26
20.2019	0.2219	20.2019	-0.02475	20.2019	0.3998	16.4544	0.75	15.82	0.02	16.0121	0.24
20.2416	0.21732	20.2416	-0.0252	20.2416	0.39793	16.5272	0.75	15.89	0.01	16.083	0.25
20.3756	0.20187	20.3756	-0.02673	20.3756	0.3916	16.6	0.73	15.96	0.01	16.1538	0.24
20.5098	0.18639	20.5098	-0.02827	20.5098	0.38527	16.6728	0.71	16.03	0.02	16.2247	0.24
20.5129	0.18603	20.5129	-0.0283	20.5129	0.38512	16.7456	0.72	16.1	0.02	16.2955	0.25
20.5177	0.1825	20.5177	-0.02646	20.5177	0.38813	16.8184	0.71	16.17	0.01	16.3664	0.26
20.6349	0.1673	20.6349	-0.02666	20.6349	0.38061	16.8912	0.68	16.24	0.02	16.4372	0.27
20.6583	0.16427	20.6583	-0.0267	20.6583	0.37911	16.964	0.68	16.31	0.02	16.5081	0.27
20.7598	0.15807	20.7598	-0.02687	20.7598	0.37259	17.0368	0.66	16.38	0.01	16.5789	0.27
20.7743	0.15574	20.7743	-0.02886	20.7743	0.36822	17.1033	0.65	16.45	0	16.6498	0.27
20.793	0.15112	20.793	-0.02899	20.793	0.36717	17.1382	0.65	16.52	0.01	16.7206	0.26
20.8539	0.14818	20.8539	-0.02942	20.8539	0.36372	17.1731	0.65	16.59	0.03	16.7915	0.25
20.9049	0.14185	20.9049	-0.02977	20.9049	0.36084	17.208	0.63	16.66	0.01	16.8623	0.27
21.1109	0.11201	21.1109	-0.03254	21.1109	0.34668	17.2428	0.62	16.73	0.02	16.9332	0.25
21.1443	0.10818	21.1443	-0.03246	21.1443	0.34485	17.2777	0.61	16.8	0.03	17.004	0.24
21.1991	0.10571	21.1991	-0.03233	21.1991	0.34184	17.3126	0.61	16.87	0.03	17.0749	0.23
21.1996	0.1019	21.1996	-0.03233	21.1996	0.34181	17.3475	0.61	16.94	0.01	17.1457	0.22
21.2027	0.10184	21.2027	-0.03644	21.2027	0.34092	17.3824	0.6	17.01	0.02	17.2166	0.22
21.6028	0.05678	21.6028	-0.03412	21.6028	0.32457	17.4173	0.6	17.08	0.02	17.2874	0.21
21.6055	0.05646	21.6055	-0.0341	21.6055	0.32446	17.4521	0.58	17.15	0.02	17.3583	0.2
21.6285	0.05364	21.6285	-0.03397	21.6285	0.32352	17.487	0.58	17.22	0.01	17.4291	0.18
21.7322	0.04096	21.7322	-0.03337	21.7322	0.31928	17.5219	0.58	17.29	0.03	17.5	0.2
21.7584	0.03776	21.7584	-0.03322	21.7584	0.31821	17.5568	0.57	17.36	0.02	17.5709	0.19
21.8048	0.03208	21.8048	-0.03295	21.8048	0.31631	17.5917	0.56	17.43	0.03	17.6417	0.18
22.083	-0.00194	22.083	-0.03133	22.083	0.30495	17.6266	0.55	17.5	0.02	17.7126	0.2
22.2617	-0.02378	22.2617	-0.0303	22.2617	0.29764	17.6615	0.53	17.57	0.03	17.7834	0.2
22.4217	-0.04336	22.4217	-0.02937	22.4217	0.2911	17.6963	0.52	17.64	0.01	17.8543	0.2
22.4637	-0.05379	22.4637	-0.03373	22.4637	0.29414	17.7312	0.52	17.71	0.02	17.9251	0.19
22.5098	-0.05902	22.5098	-0.0307	22.5098	0.29314	17.7661	0.51	17.78	0.02	17.996	0.19
22.6908	-0.07812	22.6908	-0.03058	22.6908	0.28847	17.801	0.5	17.85	0.02	18.0668	0.18
22.7515	-0.08857	22.7515	-0.03022	22.7515	0.28	17.8359	0.48	17.92	0.01	18.1377	0.17
22.7871	-0.09347	22.7871	-0.03016	22.7871	0.27889	17.8708	0.49	17.99	0.02	18.2085	0.17
22.8754	-0.10473	22.8754	-0.03103	22.8754	0.27647	17.9057	0.47	18.06	0.02	18.2794	0.17
22.9409	-0.11402	22.9409	-0.03106	22.9409	0.27507	17.9406	0.46	18.13	0.01	18.3502	0.17
23.0161	-0.12468	23.0161	-0.0311	23.0161	0.27345	17.9754	0.46	18.2	0.02	18.4211	0.16
23.1186	-0.1392	23.1186	-0.03115	23.1186	0.27125	18.0103	0.47	18.27	0.02	18.4919	0.16
23.2081	-0.15188	23.2081	-0.03119	23.2081	0.26934	18.0452	0.47	18.34	0.01	18.5628	0.17
23.2987	-0.16442	23.2987	-0.03227	23.2987	0.26689	18.0801	0.46	18.41	0.03	18.6336	0.14
23.3481	-0.1712	23.3481	-0.03252	23.3481	0.26566	18.115	0.44	18.48	0.04	18.7045	0.14
23.3718	-0.17445	23.3718	-0.03264	23.3718	0.26507	18.1499	0.43	18.55	0.03	18.7753	0.13
23.5022	-0.19234	23.5022	-0.03329	23.5022	0.26182	18.1848	0.43	18.62	0.02	18.8462	0.11
23.6387	-0.21106	23.6387	-0.03398	23.6387	0.25842	18.2197	0.43	18.69	0.02	18.917	0.12
23.7106	-0.22309	23.7106	-0.03375	23.7106	0.25691	18.2545	0.41	18.76	0.02	18.9879	0.1
23.8009	-0.238	23.8009	-0.03408	23.8009	0.25652	18.2894	0.41	18.83	0.03	19.0587	0.11
23.9037	-0.25496	23.9037	-0.03445	23.9037	0.25608	18.3243	0.4	18.9	0	19.1295	0.13
24.064	-0.27963	24.064	-0.03152	24.064	0.25734	18.3592	0.39	18.97	0.02	19.2004	0.12
24.0892	-0.28385	24.0892	-0.03148	24.0892	0.25734	18.3941	0.38	19.04	0.02	19.2713	0.14
24.0989	-0.28548	24.0989	-0.03147	24.0989	0.25733	18.429	0.36	19.11	0.03	19.3421	0.13
24.1621	-0.29606	24.1621	-0.03137	24.1621	0.25732	18.4639	0.36	19.18	0.02	19.413	0.13
24.4275	-0.34052	24.4275	-0.03095	24.4275	0.25727	18.4987	0.36	19.25	0.03	19.4838	0.12
24.454	-0.34496	24.454	-0.03091	24.454	0.25726	18.5336	0.37	19.32	0.01	19.5547	0.1
24.4678	-0.34727	24.4678	-0.03088	24.4678	0.25726	18.5685	0.35	19.39	0.02	19.6255	0.12
24.5729	-0.36488	24.5729	-0.03072	24.5729	0.25724	18.6034	0.34	19.46	0.03	19.6964	0.12
24.6233	-0.36513	24.6233	-0.03248	24.6233	0.26341	18.6383	0.33	19.53	0.04	19.7672	0.11
24.7903	-0.38737	24.7903	-0.03265	24.7903	0.26491	18.6732	0.33	19.6	0.04	19.8381	0.13
24.8411	-0.40414	24.8411	-0.02998	24.8411	0.26645	18.7081	0.32	19.67	0.03	19.9089	0.11
24.9596	-0.42573	24.9596	-0.03054	24.9596	0.26996	18.743	0.33	19.74	0.03	19.9798	0.1
25.1952	-0.46865	25.1952	-0.03164	25.1952	0.27695	18.7778	0.32	19.81	0.03	20.0506	0.11
25.2995	-0.48765	25.2995	-0.03213	25.2995	0.28005	18.8127	0.32	19.88	0.02	20.1215	0.1
25.3336	-0.49385	25.3336	-0.03229	25.3336	0.28106	18.8476	0.31	19.95	0.02	20.1923	0.08
25.5082	-0.52566	25.5082	-0.0331	25.5082	0.28624	18.8825	0.31	20.02	0.02	20.2632	0.06
25.8234	-0.58494	25.8234	-0.03796	25.8234	0.29603	18.9174	0.3	20.09	0.03	20.334	0.05
25.8426	-0.58819	25.8426	-0.03778	25.8426	0.29685	18.9523	0.3	20.16	0.04	20.4049	0.05
25.883	-0.59502	25.883	-0.0374	25.883	0.29858	18.9871	0.28	20.23	0.04	20.4757	0.05
25.9308	-0.59961	25.9308	-0.03397	25.9308	0.29349	19.022	0.27	20.3	0.04	20.5466	0.06
26.1473	-0.6389	26.1473	-0.03334	26.1473	0.3019	19.0569	0.27	20.37	0.03	20.6174	0.06
26.2187	-0.65187	26.2187	-0.03314	26.2187	0.30467	19.0918	0.26	20.44	0.03	20.6883	0.05
26.3146	-0.67454	26.3146	-0.03267	26.3146	0.31109	19.1267	0.26	20.51	0.03	20.7591	0.07
26.4896	-0.71301	26.4896	-0.03338	26.4896	0.32308	19.1616	0.26	20.58	0.03	20.83	0.06
26.5902	-0.73384	26.5902	-0.03467	26.5902	0.33111	19.1965	0.24	20.65	0.03	20.9008	0.06
26.649	-0.74602	26.649	-0.03543	26.649	0.33581	19.2314	0.25	20.72	0.02	20.9717	0.07
26.6972	-0.75598	26.6972	-0.03605	26.6972	0.33966	19.2662	0.24	20.79	0.03	21.0425	0.07
26.8373	-0.785	26.8373	-0.03785	26.8373	0.35086	19.3011	0.24	20.86	0.04	21.1134	0.07
26.8778	-0.79339	26.8778	-0.03837	26.8778	0.35409	19.336	0.23	20.93	0.04	21.1842	0.07
26.9457	-0.80744	26.9457	-0.03924	26.9457	0.35951	19.3709	0.23	21	0.04	21.2551	0.07
26.9898	-0.81657	26.9898	-0.03981	26.9898	0.36304	19.4058	0.21	21.07	0.04	21.3259	0.06
27.043	-0.8286	27.043	-0.04084	27.043	0.36719	19.4407	0.21	21.14	0.03	21.3968	0.05
27.167	-0.85566	27.167	-0.04123	27.167	0.38019	19.4756	0.2	21.21	0.03	21.4676	0.05
27.2393	-0.87144	27.2393	-0.04146	27.2393	0.38777	19.5104	0.2	21.28	0.04	21.5385	0.04
27.2618	-0.87635	27.2618	-0.04153	27.2618	0.39013	19.5453	0.19	21.35	0.03	21.6093	0.05
27.4237	-0.91168	27.4237	-0.04205	27.4237	0.4071	19.5802	0.2	21.42	0.03	21.6802	0.04
27.571	-0.94464	27.571	-0.04186	27.571	0.42113	19.6151	0.19	21.49	0.03	21.751	0.03
27.7983	-0.9878	27.7983	-0.04541	27.7983	0.44922	19.65	0.19	21.56	0.03	21.8219	0.02
27.8307	-0.99395	27.8307	-0.04592	27.8307	0.45323	19.6849	0.18	21.63	0.04	21.8927	0.03
27.8443	-0.99653	27.8443	-0.04613	27.8443	0.4549	19.7198	0.16	21.7	0.04	21.9636	0.02
27.9322	-1.0203	27.9322	-0.04686	27.9322	0.46963	19.7547	0.17	21.77	0.04	22.0344	0.02
28.1117	-1.06328	28.1117	-0.04913	28.1117	0.49574	19.7895	0.17	21.84	0.04	22.1053	0.04
28.153	-1.07317	28.153	-0.04965	28.153	0.50175	19.8244	0.16	21.91	0.03	22.1761	0.04
28.1607	-1.07501	28.1607	-0.04975	28.1607	0.50287	19.8593	0.14	21.98	0.03	22.247	0.06
28.3087	-1.11278	28.3087	-0.05293	28.3087	0.5244	19.8942	0.15	22.05	0.05	22.3178	0.05
28.3513	-1.12003	28.3513	-0.05151	28.3513	0.52883	19.9291	0.15	22.12	0.03	22.3887	0.04
28.3607	-1.12228	28.3607	-0.05155	28.3607	0.53041	19.964	0.13	22.19	0.02	22.4595	0.04
28.4552	-1.14488	28.4552	-0.05193	28.4552	0.54633	19.9989	0.12	22.26	0.02	22.5304	0.04
28.4627	-1.14666	28.4627	-0.05196	28.4627	0.54758	20.0337	0.12	22.33	0.03	22.6012	0.05
28.5629	-1.17065	28.5629	-0.05236	28.5629	0.56447	20.0686	0.12	22.4	0.02	22.6721	0.05
28.7209	-1.20844	28.7209	-0.053	28.7209	0.59108	20.1035	0.12	22.47	0.04	22.7429	0.05
28.798	-1.23058	28.798	-0.05205	28.798	0.60334	20.1384	0.11	22.54	0.03	22.8138	0.03
28.8089	-1.23356	28.8089	-0.05208	28.8089	0.60563	20.1733	0.1	22.61	0.03	22.8846	0.03
28.9652	-1.27646	28.9652	-0.05258	28.9652	0.63874	20.2082	0.1	22.68	0.02	22.9555	0.02
29.0391	-1.29673	29.0391	-0.05281	29.0391	0.65438	20.2431	0.1	22.75	0.04	23.0263	0.02
29.0458	-1.29856	29.0458	-0.05283	29.0458	0.65579	20.278	0.09	22.82	0.05	23.0972	0.02
29.1593	-1.32971	29.1593	-0.05319	29.1593	0.67982	20.3128	0.08	22.89	0.04	23.168	0.03
29.4606	-1.41242	29.4606	-0.05415	29.4606	0.74363	20.3477	0.08	22.96	0.01	23.2389	0.03
29.4619	-1.41275	29.4619	-0.05415	29.4619	0.74389	20.3826	0.08	23.03	0.03	23.3097	0.03
29.4638	-1.41327	29.4638	-0.05416	29.4638	0.7443	20.4175	0.07	23.1	0.05	23.3806	0.03
29.509	-1.43031	29.509	-0.04996	29.509	0.76231	20.4524	0.07	23.17	0.04	23.4514	0.01
29.5386	-1.43868	29.5386	-0.04999	29.5386	0.76812	20.4873	0.07	23.24	0.02	23.5223	0.03
29.5521	-1.43898	29.5521	-0.05	29.5521	0.77077	20.5221	0.07	23.31	0.03	23.5931	0.07
29.553	-1.44251	29.553	-0.05609	29.553	0.77074	20.557	0.06	23.38	0.04	23.664	0.08
29.9208	-1.51382	29.9208	-0.05791	29.9208	0.84551	20.5919	0.05	23.45	0.02	23.7348	0.08
29.9273	-1.51791	29.9273	-0.05992	29.9273	0.85496	20.6268	0.05	23.52	0.04	23.8057	0.07
29.9327	-1.54334	29.9327	-0.07208	29.9327	0.87805	20.6617	0.06	23.59	0.03	23.8765	0.07
29.9427	-1.54633	29.9427	-0.07227	29.9427	0.88174	20.6966	0.05	23.66	0.02	23.9474	0.08
29.9503	-1.56649	29.9503	-0.05515	29.9503	0.84548	20.7315	0.04	23.73	0.03	24.0182	0.08
30.1327	-1.61228	30.1327	-0.06219	30.1327	0.90967	20.7664	0.03	23.8	0.04	24.0891	0.08
30.2282	-1.64681	30.2282	-0.06587	30.2282	0.94328	20.8012	0.02	23.87	0.03	24.1599	0.09
30.3665	-1.69682	30.3665	-0.07121	30.3665	0.99197	20.8361	0.03	23.94	0.03	24.2308	0.08
30.3769	-1.7006	30.3769	-0.07161	30.3769	0.99564	20.871	0.03	24.01	0.03	24.3016	0.07
30.3844	-1.71216	30.3844	-0.08281	30.3844	0.98627	20.9059	0.01	24.08	0.04	24.3725	0.06
30.5586	-1.76367	30.5586	-0.08209	30.5586	1.05841	20.9408	0	24.15	0.03	24.4433	0.07
30.7402	-1.81739	30.7402	-0.08134	30.7402	1.13367	20.9757	0	24.22	0.04	24.5142	0.07
30.7561	-1.82209	30.7561	-0.08127	30.7561	1.14025	21.0106	0	24.29	0.03	24.585	0.07
30.7689	-1.82586	30.7689	-0.08122	30.7689	1.14552	21.0454	0.01	24.36	0.04	24.6559	0.07
30.9204	-1.85298	30.9204	-0.08639	30.9204	1.20376	21.0803	0	24.43	0.04	24.7267	0.07
31.2409	-1.98421	31.2409	-0.08226	31.2409	1.38583	21.1152	0	24.5	0.04	24.7976	0.08
31.2485	-1.98733	31.2485	-0.08216	31.2485	1.39017	21.1501	-0.01	24.57	0.02	24.8684	0.07
31.251	-1.98837	31.251	-0.08213	31.251	1.39161	21.185	-0.02	24.64	0.03	24.9393	0.07
31.2611	-1.99249	31.2611	-0.082	31.2611	1.39732	21.2199	-0.03	24.71	0.04	25.0101	0.08
31.393	-2.04651	31.393	-0.0803	31.393	1.47227	21.2548	-0.01	24.78	0.05	25.081	0.07
31.5028	-2.09147	31.5028	-0.07889	31.5028	1.53466	21.2897	-0.01	24.85	0.02	25.1518	0.08
31.5466	-2.10941	31.5466	-0.07833	31.5466	1.55954	21.3245	-0.02	24.92	0.03	25.2227	0.09
31.7054	-2.17628	31.7054	-0.0881	31.7054	1.66567	21.3594	-0.02	24.99	0.04	25.2935	0.08
31.7972	-2.18169	31.7972	-0.0895	31.7972	1.7356	21.3943	-0.03	25.06	0.04	25.3644	0.06
31.8554	-2.18512	31.8554	-0.09039	31.8554	1.77992	21.4292	-0.04	25.13	0.05	25.4352	0.06
31.9708	-2.19193	31.9708	-0.09215	31.9708	1.86793	21.4641	-0.05	25.2	0.04	25.5061	0.06
31.9992	-2.19361	31.9992	-0.09259	31.9992	1.88955	21.499	-0.04	25.27	0.03	25.5769	0.06
32.0958	-2.1993	32.0958	-0.09406	32.0958	1.96317	21.5339	-0.05	25.34	0.03	25.6478	0.07
32.262	-2.20911	32.262	-0.0966	32.262	2.0898	21.5687	-0.04	25.41	0.04	25.7186	0.07
32.3322	-2.21325	32.3322	-0.09767	32.3322	2.14332	21.6036	-0.05	25.48	0.03	25.7895	0.07
32.3639	-2.21512	32.3639	-0.09816	32.3639	2.16742	21.6385	-0.07	25.55	0.03	25.8603	0.07
32.4573	-2.24109	32.4573	-0.09959	32.4573	2.26358	21.6734	-0.07	25.62	0.01	25.9312	0.08
32.4953	-2.24998	32.4953	-0.09954	32.4953	2.30166	21.7083	-0.05	25.69	0.02	26.002	0.08
32.565	-2.25889	32.565	-0.09945	32.565	2.37142	21.7432	-0.06	25.76	0.03	26.0729	0.05
32.6124	-2.25889	32.6124	-0.09938	32.6124	2.41878	21.7781	-0.07	25.83	0.03	26.1437	0.04
32.6566	-2.25889	32.6566	-0.09932	32.6566	2.46301	21.813	-0.07	25.9	0.02	26.2146	0.02
32.7262	-2.25889	32.7262	-0.09923	32.7262	2.53263	21.8478	-0.07	25.97	0.02	26.2854	0.03
32.7895	-2.25889	32.7895	-0.09914	32.7895	2.596	21.8827	-0.08	26.04	0.03	26.3563	0.03
32.8151	-2.25889	32.8151	-0.0991	32.8151	2.6216	21.9176	-0.08	26.11	0.04	26.4271	0.03
32.8375	-2.25889	32.8375	-0.09907	32.8375	2.64401	21.9525	-0.09	26.18	0.04	26.498	0.02
32.9007	-2.25889	32.9007	-0.09899	32.9007	2.70722	21.9874	-0.09	26.25	0.04	26.5688	0.02
32.9848	-2.25889	32.9848	-0.09887	32.9848	2.79139	22.0223	-0.09	26.32	0.05	26.6397	0.02
33.0684	-2.25889	33.0684	-0.00633	33.0684	2.86549	22.0572	-0.09	26.39	0.04	26.7105	0.03
33.3249	-2.25889	33.3249	-0.03353	33.3249	3.18796	22.092	-0.1	26.46	0.04	26.7814	0.05
33.3618	-2.23277	33.3618	-0.03745	33.3618	3.23432	22.1269	-0.1	26.53	0.04	26.8522	0.06
33.4049	-2.20224	33.4049	-0.04202	33.4049	3.28851	22.1618	-0.09	26.6	0.03	26.9231	0.08
33.4537	-2.16768	33.4537	-0.04719	33.4537	3.34986	22.1967	-0.09	26.67	0.02	26.9939	0.08
33.5054	-2.13108	33.5054	-0.05267	33.5054	3.41483	22.2316	-0.08	26.74	0.04	27.0648	0.07
33.6124	-2.05532	33.6124	-0.06402	33.6124	3.5493	22.2665	-0.09	26.81	0.02	27.1356	0.08
33.7073	-1.98813	33.7073	-0.07408	33.7073	3.66858	22.3014	-0.1	26.88	0.03	27.2065	0.09
33.839	-1.89481	33.839	-0.08805	33.839	3.83423	22.3362	-0.12	26.95	0.03	27.2773	0.08
33.966	-1.8049	33.966	-0.10152	33.966	3.99382	22.3711	-0.12	27.02	0.02	27.3482	0.08
34.0733	-1.74517	34.0733	-0.11256	34.0733	4.08639	22.406	-0.12	27.09	0.02	27.419	0.08
34.2173	-1.61985	34.2173	-0.14426	34.2173	4.23717	22.4409	-0.12	27.16	0.02	27.4899	0.08
34.3528	-1.40108	34.3528	-0.20167	34.3528	4.3519	22.4758	-0.12	27.23	0.03	27.5607	0.09
34.389	-1.34911	34.389	-0.20744	34.389	4.39286	22.5107	-0.12	27.3	0.02	27.6316	0.09
34.5487	-1.16446	34.5487	-0.13317	34.5487	4.45381	22.5456	-0.12	27.37	0.02	27.7024	0.09
34.5585	-1.15265	34.5585	-0.13213	34.5585	4.4613	22.5804	-0.12	27.44	0.01	27.7733	0.12
34.5621	-1.14841	34.5621	-0.13176	34.5621	4.46399	22.6153	-0.14	27.51	0.03	27.8441	0.12
34.751	-0.92202	34.751	-0.11195	34.751	4.60755	22.6502	-0.14	27.58	0.03	27.915	0.13
34.797	-0.86681	34.797	-0.10711	34.797	4.64256	22.6851	-0.13	27.65	0.03	27.9858	0.14
34.992	-0.63314	34.992	-0.08666	34.992	4.79074	22.72	-0.13	27.72	0.03	28.0567	0.17
35	-0.62354	35	-0.08582	35	4.79683	22.7549	-0.13	27.79	0.03	28.1275	0.17
						22.7898	-0.15	27.86	0.03	28.1984	0.18
						22.8246	-0.14	27.93	0.01	28.2692	0.17
						22.8595	-0.15	28	0.03	28.3401	0.2
						22.8944	-0.15	28.07	0.03	28.4109	0.22
						22.9293	-0.15	28.14	0.02	28.4818	0.24
						22.9642	-0.17	28.21	0.04	28.5526	0.27
						22.9991	-0.17	28.28	0.03	28.6235	0.31
						23.034	-0.18	28.35	0.02	28.6943	0.35
						23.0689	-0.16	28.42	0.02	28.7652	0.37
						23.1037	-0.18	28.49	0	28.836	0.42
						23.1386	-0.17	28.56	0.01	28.9069	0.46
						23.1735	-0.19	28.63	0.02	28.9777	0.48
						23.2084	-0.19	28.7	0.02	29.0486	0.51
						23.2433	-0.19	28.77	0.02	29.1194	0.55
						23.2782	-0.19	28.84	0.04	29.1903	0.65
						23.3131	-0.2	28.91	0.02	29.2611	0.71
						23.348	-0.18	28.98	0.02	29.332	0.74
						23.3828	-0.19	29.05	0.02	29.4028	0.79
						23.4177	-0.19	29.12	0.03	29.4737	0.89
						23.4526	-0.2	29.19	0.03	29.5445	0.91
						23.4875	-0.21	29.26	0.02	29.6154	0.94
						23.5224	-0.22	29.33	0.01	29.6862	0.97
						23.5573	-0.22	29.4	0.01	29.7571	0.98
						23.5922	-0.22	29.47	0.01	29.8279	1.04
						23.627	-0.24	29.54	0	29.8988	1.09
						23.6619	-0.24	29.61	0.02	29.9696	1.13
						23.6968	-0.24	29.68	0.02	30.0405	1.17
						23.7317	-0.25	29.75	0.02	30.1113	1.24
						23.7666	-0.24	29.82	0.02	30.1822	1.28
						23.8015	-0.24	29.89	0.01	30.253	1.33
						23.8364	-0.24	29.96	0	30.3239	1.39
						23.8712	-0.26	30.03	0	30.3947	1.44
						23.9061	-0.25	30.1	0.01	30.4656	1.52
						23.941	-0.26	30.17	0.02	30.5364	1.58
						23.9759	-0.26	30.24	0.02	30.6073	1.64
						24.0108	-0.25	30.31	0.02	30.6781	1.71
						24.0457	-0.27	30.38	0.02	30.749	1.85
						24.0806	-0.27	30.45	0.01	30.8198	1.9
						24.1154	-0.27	30.52	0.02	30.8907	1.94
						24.1503	-0.26	30.59	0.01	30.9615	1.97
						24.1852	-0.25	30.66	0	31.0324	2
						24.2201	-0.26	30.73	0	31.1032	2.04
						24.255	-0.27	30.8	0.01	31.1741	2.06
						24.2899	-0.29	30.87	0.01	31.2449	2.06
						24.3248	-0.27	30.94	0.02	31.3158	2.1
						24.3596	-0.28	31.01	0.03	31.3866	2.18
						24.3945	-0.29	31.08	0.02	31.4575	2.22
						24.4294	-0.29	31.15	0.03	31.5283	2.26
						24.4643	-0.3	31.22	0.02	31.5992	2.28
						24.4992	-0.28	31.29	0.01	31.67	2.29
						24.5341	-0.29	31.36	0.01	31.7409	2.38
						24.569	-0.29	31.43	0.01	31.8117	2.41
						24.6039	-0.3	31.5	0.02	31.8826	2.45
						24.6387	-0.31	31.57	0.02	31.9534	2.5
						24.6736	-0.31	31.64	0.04	32.0243	2.64
						24.7085	-0.3	31.71	0.02	32.0951	2.69
						24.7434	-0.3	31.78	0.02	32.166	2.73
						24.7783	-0.31	31.85	0.01	32.2368	2.77
						24.8132	-0.31	31.92	0.01	32.3077	2.82
						24.8481	-0.31	31.99	0.01	32.3785	2.87
						24.883	-0.3	32.06	0.01	32.4494	2.87
						24.9178	-0.3	32.13	0.01	32.5202	2.89
						24.9527	-0.31	32.2	0.02	32.5911	2.92
						24.9876	-0.33	32.27	0.02	32.6619	2.99
						25.0225	-0.32	32.34	0.02	32.7328	3.01
						25.0574	-0.31	32.41	0.02	32.8036	3.07
						25.0923	-0.33	32.48	0.01	32.8745	3.12
						25.1272	-0.33	32.55	0.02	32.9453	3.17
						25.162	-0.34	32.62	0.01	33.0162	3.27
						25.1969	-0.32	32.69	0.03	33.087	3.32
						25.2318	-0.32	32.76	0.01	33.1579	3.38
						25.2667	-0.32	32.83	0	33.2287	3.43
						25.3016	-0.33	32.9	0.01	33.2996	3.56
						25.3365	-0.33	32.97	0.01	33.3704	3.62
						25.3714	-0.33	33.04	0.01	33.4413	3.7
						25.4062	-0.34	33.11	0	33.5121	3.79
						25.4411	-0.34	33.18	0.02	33.583	3.89
						25.476	-0.34	33.25	0.03	33.6538	4.1
						25.5109	-0.34	33.32	0.01	33.7247	4.17
						25.5458	-0.34	33.39	0.01	33.7955	4.24
						25.5807	-0.35	33.46	0.02	33.8664	4.28
						25.6156	-0.35	33.53	0.02	33.9372	4.31
						25.6504	-0.36	33.6	0.03	34.0081	4.33
						25.6853	-0.35	33.67	0.02	34.0789	4.36
						25.7202	-0.35	33.74	0.02	34.1498	4.39
						25.7551	-0.35	33.81	0.02	34.2206	4.44
						25.79	-0.35	33.88	0.01	34.2915	4.59
						25.8249	-0.35	33.95	0	34.3623	4.66
						25.8598	-0.35	34.02	0.02	34.4332	4.72
						25.8946	-0.35	34.09	0.02	34.504	4.75
						25.9295	-0.34	34.16	0.03	34.5749	4.83
						25.9644	-0.35	34.23	0.01	34.6457	4.87
						25.9993	-0.35	34.3	0.01	34.7166	4.9
						26.0342	-0.36	34.37	0.01	34.7874	4.92
						26.0691	-0.37	34.44	0.01	34.8583	4.95
						26.104	-0.35	34.51	0.01	34.9291	4.96
						26.1389	-0.36	34.58	0.01	35	4.97
						26.1737	-0.35	34.65	0.01
						26.2086	-0.35	34.72	0.02
						26.2435	-0.35	34.79	0.01
						26.2784	-0.36	34.86	0.01
						26.3133	-0.37	34.93	0.02
						26.3482	-0.37	35	0.01
						26.3831	-0.38
						26.418	-0.37
						26.4528	-0.37
						26.4877	-0.37
						26.5226	-0.38
						26.5575	-0.39
						26.5924	-0.38
						26.6273	-0.38
						26.6622	-0.37
						26.697	-0.38
						26.7319	-0.4
						26.7668	-0.39
						26.8017	-0.39
						26.8366	-0.38
						26.8715	-0.39
						26.9064	-0.38
						26.9413	-0.39
						26.9761	-0.4
						27.011	-0.38
						27.0459	-0.4
						27.0808	-0.41
						27.1157	-0.42
						27.1506	-0.42
						27.1854	-0.42
						27.2203	-0.43
						27.2552	-0.44
						27.2901	-0.43
						27.325	-0.44
						27.3599	-0.43
						27.3948	-0.44
						27.4297	-0.44
						27.4645	-0.44
						27.4994	-0.45
						27.5343	-0.46
						27.5692	-0.46
						27.6041	-0.46
						27.639	-0.47
						27.6739	-0.47
						27.7087	-0.48
						27.7436	-0.48
						27.7785	-0.49
						27.8134	-0.48
						27.8483	-0.48
						27.8832	-0.5
						27.9181	-0.51
						27.953	-0.51
						27.9878	-0.52
						28.0227	-0.53
						28.0576	-0.53
						28.0925	-0.53
						28.1274	-0.54
						28.1623	-0.53
						28.1972	-0.54
						28.232	-0.55
						28.2669	-0.58
						28.3018	-0.58
						28.3367	-0.58
						28.3716	-0.59
						28.4065	-0.6
						28.4414	-0.61
						28.4763	-0.61
						28.5111	-0.61
						28.546	-0.62
						28.5809	-0.64
						28.6158	-0.64
						28.6507	-0.65
						28.6856	-0.66
						28.7204	-0.65
						28.7553	-0.65
						28.7902	-0.67
						28.8251	-0.67
						28.86	-0.67
						28.8949	-0.68
						28.9298	-0.69
						28.9647	-0.7
						28.9995	-0.71
						29.0344	-0.72
						29.0693	-0.76
						29.1042	-0.76
						29.1391	-0.76
						29.174	-0.76
						29.2089	-0.78
						29.2437	-0.78
						29.2786	-0.8
						29.3135	-0.8
						29.3484	-0.82
						29.3833	-0.82
						29.4182	-0.84
						29.4531	-0.84
						29.488	-0.84
						29.5228	-0.85
						29.5577	-0.85
						29.5926	-0.87
						29.6275	-0.87
						29.6624	-0.9
						29.6973	-0.91
						29.7322	-0.93
						29.767	-0.94
						29.8019	-0.96
						29.8368	-0.98
						29.8717	-0.99
						29.9066	-1.01
						29.9415	-1.01
						29.9764	-1.04
						30.0113	-1.04
						30.0461	-1.06
						30.081	-1.06
						30.1159	-1.06
						30.1508	-1.08
						30.1857	-1.1
						30.2206	-1.13
						30.2554	-1.12
						30.2903	-1.14
						30.3252	-1.16
						30.3601	-1.18
						30.395	-1.18
						30.4299	-1.19
						30.4648	-1.23
						30.4997	-1.25
						30.5345	-1.27
						30.5694	-1.28
						30.6043	-1.32
						30.6392	-1.32
						30.6741	-1.34
						30.709	-1.36
						30.7439	-1.35
						30.7787	-1.39
						30.8136	-1.38
						30.8485	-1.39
						30.8834	-1.41
						30.9183	-1.44
						30.9532	-1.44
						30.9881	-1.46
						31.023	-1.46
						31.0578	-1.45
						31.0927	-1.49
						31.1276	-1.51
						31.1625	-1.52
						31.1974	-1.54
						31.2323	-1.56
						31.2672	-1.57
						31.302	-1.6
						31.3369	-1.61
						31.3718	-1.63
						31.4067	-1.64
						31.4416	-1.65
						31.4765	-1.66
						31.5114	-1.66
						31.5463	-1.67
						31.5811	-1.67
						31.616	-1.68
						31.6509	-1.67
						31.6858	-1.68
						31.7207	-1.68
						31.7556	-1.68
						31.7904	-1.68
						31.8253	-1.7
						31.8602	-1.73
						31.8951	-1.73
						31.93	-1.72
						31.9649	-1.72
						31.9998	-1.73
						32.0347	-1.74
						32.0695	-1.75
						32.1044	-1.76
						32.1393	-1.74
						32.1742	-1.75
						32.2091	-1.75
						32.244	-1.75
						32.2789	-1.74
						32.3137	-1.73
						32.3486	-1.72
						32.3835	-1.72
						32.4184	-1.71
						32.4533	-1.72
						32.4882	-1.7
						32.5231	-1.7
						32.5579	-1.71
						32.5928	-1.7
						32.6277	-1.71
						32.6626	-1.68
						32.6975	-1.69
						32.7324	-1.69
						32.7673	-1.7
						32.8022	-1.67
						32.837	-1.67
						32.8719	-1.67
						32.9068	-1.66
						32.9417	-1.66
						32.9766	-1.65
						33.0115	-1.63
						33.0464	-1.63
						33.0812	-1.62
						33.1161	-1.61
						33.151	-1.6
						33.1859	-1.59
						33.2208	-1.6
						33.2557	-1.55
						33.2906	-1.54
						33.3254	-1.54
						33.3603	-1.53
						33.3952	-1.54
						33.4301	-1.53
						33.465	-1.53
						33.4999	-1.52
						33.5348	-1.5
						33.5697	-1.47
						33.6045	-1.45
						33.6394	-1.43
						33.6743	-1.42
						33.7092	-1.4
						33.7441	-1.37
						33.779	-1.36
						33.8139	-1.35
						33.8488	-1.33
						33.8836	-1.3
						33.9185	-1.29
						33.9534	-1.26
						33.9883	-1.24
						34.0232	-1.22
						34.0581	-1.16
						34.093	-1.15
						34.1278	-1.13
						34.1627	-1.1
						34.1976	-1.08
						34.2325	-1.07
						34.2674	-1.05
						34.3023	-1.04
						34.3372	-1
						34.3721	-0.92
						34.4069	-0.86
						34.4418	-0.81
						34.4767	-0.76
						34.5116	-0.7
						34.5465	-0.67
						34.5814	-0.63
						34.6163	-0.58
						34.6511	-0.55
						34.686	-0.47
						34.7209	-0.41
						34.7558	-0.36
						34.7907	-0.31
						34.8256	-0.24
						34.8605	-0.2
						34.8953	-0.17
						34.9302	-0.13
						34.9651	-0.09
						35	-0.03

## Sheet: Figure 5
Figure 5-c
r (mm)	Utip (mm)
0	0
0.5	0.00167
1	0.00667
1.5	0.015
2	0.02667
2.5	0.04168
3	0.06002
3.5	0.08171
4	0.10674
4.5	0.13512
5	0.16685
5.5	0.20194
6	0.24039
6.5	0.2822
7	0.32738
7.5	0.37594
8	0.42789
8.5	0.48322
9	0.54196
9.5	0.6041
10	0.66966
10.5	0.73864
11	0.81105
11.5	0.88691
12	0.96622
12.5	1.049
13	1.13526
13.5	1.225
14	1.31825
14.5	1.41502
15	1.51531
15.5	1.61914
16	1.72654
16.5	1.83751
17	1.95207
17.5	2.07024
18	2.19203
18.5	2.31747
19	2.44657
19.5	2.57935
20	2.71584
20.5	2.85605
21	3
21.5	3.14772
22	3.29923
22.5	3.45456
23	3.61373
23.5	3.77676
24	3.94368

## Sheet: Figure 6
Figure 6-b					Figure 6-d				Figure 6-e				Figure 6-h
Time (s)	Magnetic flux density (mT)	Time (s)	Inductance (μH)		ld (mm)	△L (μH) (10-2)	△L (μH) (10-2) (fitting)		Figure 6-d	△L (μH（10^-2）)	Er±		cube	length (mm)	Er±	length (mm)	Er±	cube	△L (μH（10^-2）)	Er±	△L (μH（10^-2）)	Er±
0.00063253	0	0.005	6.04166		36	-0.087	-0.16006		Figure 7-d	-3.328	0.035		1	10	0.2375	10	0.20528	1	-5.86293	0.149	-5.86293	0.129
0.01298	0.01	0.058	6.04185		34	-0.235	-0.23447		Figure 8-d	-3.324	0.05		2	12	0.52006	12	0.34811	2	-5.34615	0.151	-5.34615	0.105
0.02533	0.04	0.111	6.04147		32	-0.487	-0.41729		Figure 9-d	-3.317	0.08		3	16	0.48871	16	0.63	3	-4.22156	0.21	-4.22156	0.186
0.03768	0.02	0.164	6.04204		30	-0.771	-0.69551		Figure 10-d	-3.312	0.03		4	20	1.061	20	0.851	4	-3.06232	0.615	-3.06232	0.477
0.05003	0.02	0.217	6.04151		28	-1.077	-1.05612		Figure 11-d	-3.319	0.04		5	8	0.355	16	0.5456	5	-4.22156	0.383	-6.33202	0.201
0.06238	0.01	0.27	6.04117		26	-1.481	-1.48611		Figure 12-d	-3.33	0.032		6	8	0.234	20	0.732	6	-3.06232	0.256	-6.33202	0.402
0.07473	0.03	0.323	6.04201		24	-1.924	-1.97248		Figure 13-d	-3.324	0.035
0.08708	0.02	0.376	6.04152		22	-2.409	-2.50222		Figure 14-d	-3.301	0.031
0.09943	0.03	0.429	6.04206		20	-2.933	-3.06232		Figure 15-d	-3.307	0.033
0.11178	0.02	0.482	6.04215		18	-3.634	-3.63977
0.12413	0.02	0.535	6.04186		16	-4.324	-4.22156
0.13648	0.02	0.588	6.04178		14	-4.915	-4.79469
0.14883	0.02	0.641	6.04173		12	-5.407	-5.34615
0.16117	0	0.694	6.04159		10	-5.744	-5.86293
0.17352	0.01	0.747	6.04148
0.18587	0	0.8	6.04151
0.19822	0.03	0.853	6.04184
0.21057	0	0.906	6.0416
0.22292	0.02	0.959	6.04164
0.23527	0	1.012	6.04215
0.24762	0.01	1.065	6.04193
0.25997	0	1.118	6.04191
0.27232	0	1.171	6.04208
0.28467	0	1.224	6.04213
0.29702	0.01	1.277	6.04196
0.30937	0.04	1.33	6.04198
0.32172	0.04	1.383	6.04194
0.33407	0.04	1.436	6.04207
0.34642	0.03	1.489	6.04139
0.35877	0.02	1.542	6.04188
0.37111	0.01	1.595	6.04219
0.38346	0.03	1.648	6.04225
0.39581	0.01	1.701	6.04253
0.40816	0.01	1.754	6.04214
0.42051	0.01	1.807	6.04269
0.43286	0.02	1.86	6.04165
0.44521	0	1.913	6.04134
0.45756	0	1.966	6.04181
0.46991	0	2.019	6.04213
0.48226	0.03	2.072	6.04185
0.49461	0.02	2.125	6.04211
0.50696	0.01	2.178	6.04217
0.51931	0	2.231	6.04201
0.53166	0.02	2.284	6.04184
0.54401	0.01	2.337	6.04214
0.55636	0.03	2.39	6.04242
0.5687	0.03	2.443	6.04185
0.58105	0.03	2.496	6.04243
0.5934	0.04	2.549	6.04239
0.60575	0	2.602	6.04134
0.6181	0.01	2.655	6.04202
0.63045	0	2.708	6.04189
0.6428	0	2.761	6.04246
0.65515	0.01	2.814	6.04242
0.6675	0.02	2.867	6.04189
0.67985	0.01	2.92	6.04244
0.6922	0.02	2.973	6.04163
0.70455	0.02	3.026	6.04285
0.7169	0.05	3.079	6.04286
0.72925	0.01	3.132	6.04274
0.7416	0.02	3.185	6.0416
0.75395	0.04	3.238	6.04213
0.7663	0.03	3.291	6.04171
0.77864	0.02	3.344	6.04223
0.79099	0.02	3.397	6.04201
0.80334	0.01	3.45	6.04185
0.81569	0.03	3.503	6.04229
0.82804	0.02	3.556	6.04209
0.84039	0.02	3.609	6.04269
0.85274	0.01	3.662	6.04192
0.86509	0.03	3.715	6.04161
0.87744	0.03	3.768	6.04188
0.88979	0.01	3.821	6.04201
0.90214	0	3.874	6.0417
0.91449	0	3.927	6.0424
0.92684	0.02	3.98	6.04198
0.93919	0.02	4.033	6.04221
0.95154	0.01	4.086	6.04224
0.96389	0.02	4.139	6.0424
0.97623	0.01	4.192	6.04177
0.98858	0.02	4.245	6.04249
1.00093	0.02	4.298	6.04191
1.01328	0.01	4.351	6.04183
1.02563	0.03	4.404	6.04272
1.03798	0.04	4.457	6.04168
1.05033	0.04	4.51	6.04208
1.06268	0.04	4.563	6.04215
1.07503	0	4.616	6.0422
1.08738	0	4.669	6.04157
1.09973	0	4.722	6.04251
1.11208	0.01	4.775	6.04232
1.12443	0.02	4.828	6.04214
1.13678	0	4.881	6.04175
1.14913	0.01	4.934	6.04224
1.16148	0	4.987	6.04222
1.17383	0.01	5.04	6.04274
1.18617	0.01	5.093	6.04233
1.19852	0	5.146	6.04238
1.21087	0.02	5.199	6.04245
1.22322	0.02	5.252	6.04157
1.23557	0.01	5.305	6.04165
1.24792	0	5.358	6.04197
1.26027	0	5.411	6.04238
1.27262	0.04	5.464	6.0422
1.28497	0.02	5.517	6.04213
1.29732	0.01	5.57	6.0427
1.30967	0	5.623	6.04254
1.32202	0.03	5.676	6.04269
1.33437	0.01	5.729	6.04198
1.34672	0.01	5.782	6.04223
1.35907	0.02	5.835	6.04161
1.37142	0.05	5.888	6.0419
1.38377	0.01	5.941	6.04213
1.39611	0.03	5.994	6.04258
1.40846	0	6.047	6.042
1.42081	0.03	6.1	6.04266
1.43316	0.03	6.153	6.0428
1.44551	0.01	6.206	6.04188
1.45786	0.03	6.259	6.04185
1.47021	0	6.312	6.04274
1.48256	0.01	6.365	6.04262
1.49491	0.01	6.418	6.04244
1.50726	0	6.471	6.04234
1.51961	0.01	6.524	6.04317
1.53196	0.01	6.577	6.04302
1.54431	0	6.63	6.04287
1.55666	0.01	6.683	6.04191
1.56901	0	6.736	6.0424
1.58136	0.02	6.789	6.04269
1.5937	0.01	6.842	6.04212
1.60605	0.03	6.895	6.04215
1.6184	0	6.948	6.04246
1.63075	0.02	7.001	6.04213
1.6431	0.01	7.054	6.04193
1.65545	0.02	7.107	6.04257
1.6678	0	7.16	6.04221
1.68015	0.03	7.213	6.04242
1.6925	0.01	7.266	6.04236
1.70485	0	7.319	6.04227
1.7172	0	7.372	6.04255
1.72955	0	7.425	6.04217
1.7419	0.02	7.478	6.0428
1.75425	0.02	7.531	6.04184
1.7666	0.04	7.584	6.04256
1.77895	0	7.637	6.04271
1.7913	0.02	7.69	6.04258
1.80364	0.03	7.743	6.04216
1.81599	0.04	7.796	6.04194
1.82834	0	7.849	6.04227
1.84069	0.03	7.902	6.04296
1.85304	0.04	7.955	6.04137
1.86539	0.03	8.008	6.04216
1.87774	0.01	8.061	6.04249
1.89009	0.02	8.114	6.04197
1.90244	0.01	8.167	6.04148
1.91479	0.02	8.22	6.04288
1.92714	0	8.273	6.04252
1.93949	0.02	8.326	6.04149
1.95184	0	8.379	6.04293
1.96419	0.01	8.432	6.04286
1.97654	0.04	8.485	6.04252
1.98889	0	8.538	6.04189
2.00123	0	8.591	6.0433
2.01358	0	8.644	6.04235
2.02593	0	8.697	6.04234
2.03828	0.01	8.75	6.04255
2.05063	0.03	8.803	6.04256
2.06298	0.02	8.856	6.04218
2.07533	0.01	8.909	6.04192
2.08768	0	8.962	6.04271
2.10003	0.03	9.015	6.04203
2.11238	0.01	9.068	6.04167
2.12473	0.02	9.121	6.04166
2.13708	0.02	9.174	6.04255
2.14943	0.03	9.227	6.042
2.16178	0.02	9.28	6.04177
2.17413	0.02	9.333	6.04272
2.18648	0	9.386	6.04225
2.19883	0	9.439	6.04165
2.21117	0.01	9.492	6.04217
2.22352	0.02	9.545	6.04187
2.23587	0	9.598	6.04185
2.24822	0.01	9.651	6.04209
2.26057	0.04	9.704	6.04127
2.27292	0	9.757	6.04199
2.28527	0.03	9.81	6.0413
2.29762	0.01	9.863	6.04201
2.30997	0.01	9.916	6.04167
2.32232	0.01	9.969	6.04183
2.33467	0.02	10.022	6.04117
2.34702	0.03	10.075	6.04195
2.35937	0.03	10.128	6.04139
2.37172	0.01	10.181	6.0416
2.38407	0.02	10.234	6.04144
2.39642	0	10.287	6.04084
2.40877	0.03	10.34	6.04064
2.42111	0.01	10.393	6.04095
2.43346	0.04	10.446	6.04061
2.44581	0.03	10.499	6.04071
2.45816	0.03	10.552	6.04122
2.47051	0.01	10.605	6.04117
2.48286	0.04	10.658	6.04013
2.49521	0.01	10.711	6.0407
2.50756	0.01	10.764	6.0404
2.51991	0	10.817	6.04075
2.53226	0.01	10.87	6.04075
2.54461	0.03	10.923	6.03965
2.55696	0.03	10.976	6.04031
2.56931	0.03	11.029	6.0397
2.58166	0	11.082	6.0399
2.59401	0.03	11.135	6.03914
2.60636	0.01	11.188	6.03986
2.6187	0.03	11.241	6.03983
2.63105	0.02	11.294	6.03921
2.6434	0.03	11.347	6.03908
2.65575	0	11.4	6.03946
2.6681	0.04	11.453	6.03877
2.68045	0.02	11.506	6.03828
2.6928	0.03	11.559	6.03873
2.70515	0	11.612	6.03779
2.7175	0.01	11.665	6.03831
2.72985	0	11.718	6.03717
2.7422	0	11.771	6.03737
2.75455	0.01	11.824	6.03769
2.7669	0.01	11.877	6.03738
2.77925	0	11.93	6.03668
2.7916	0	11.983	6.03734
2.80395	0	12.036	6.03713
2.8163	0	12.089	6.03634
2.82864	0.01	12.142	6.03621
2.84099	0.01	12.195	6.03586
2.85334	0.01	12.248	6.03488
2.86569	0	12.301	6.03551
2.87804	0	12.354	6.03455
2.89039	0	12.407	6.03443
2.90274	0.01	12.46	6.0341
2.91509	0	12.513	6.03337
2.92744	0.02	12.566	6.03306
2.93979	0.02	12.619	6.03269
2.95214	0.02	12.672	6.03213
2.96449	0.01	12.725	6.03196
2.97684	0.01	12.778	6.03168
2.98919	0.01	12.831	6.0308
3.00154	0.03	12.884	6.03
3.01389	0.01	12.937	6.03037
3.02623	0.02	12.99	6.02915
3.03858	0	13.043	6.02798
3.05093	0.02	13.096	6.02805
3.06328	0.01	13.149	6.0268
3.07563	0.01	13.202	6.02632
3.08798	0.02	13.255	6.0257
3.10033	0	13.308	6.02552
3.11268	0.03	13.361	6.02325
3.12503	0.01	13.414	6.02159
3.13738	0.01	13.467	6.02183
3.14973	0.02	13.52	6.02049
3.16208	0.01	13.573	6.02009
3.17443	0.02	13.626	6.01831
3.18678	0.02	13.679	6.01811
3.19913	0.03	13.732	6.01738
3.21148	0.04	13.785	6.01672
3.22383	0.04	13.838	6.01581
3.23617	0.01	13.891	6.01545
3.24852	0	13.944	6.01377
3.26087	0.01	13.997	6.01383
3.27322	0.01	14.05	6.01251
3.28557	0	14.103	6.01205
3.29792	0.02	14.156	6.01068
3.31027	0.03	14.209	6.01003
3.32262	0.02	14.262	6.00886
3.33497	0.01	14.315	6.00856
3.34732	0.03	14.368	6.00691
3.35967	0.02	14.421	6.00667
3.37202	0.02	14.474	6.00579
3.38437	0.01	14.527	6.00568
3.39672	0.02	14.58	6.00653
3.40907	0.01	14.633	6.00553
3.42142	0.02	14.686	6.00465
3.43377	0.01	14.739	6.00408
3.44611	0.03	14.792	6.00397
3.45846	0.03	14.845	6.00399
3.47081	0.01	14.898	6.00277
3.48316	0.02	14.951	6.00275
3.49551	0	15.004	6.00359
3.50786	0.01	15.057	6.00257
3.52021	0.02	15.11	6.0036
3.53256	0.02	15.163	6.00356
3.54491	0.01	15.216	6.00279
3.55726	0.04	15.269	6.00353
3.56961	0.02	15.322	6.00311
3.58196	0.02	15.375	6.00315
3.59431	0	15.428	6.00331
3.60666	0	15.481	6.00322
3.61901	0.02	15.534	6.00275
3.63136	0.02	15.587	6.00336
3.6437	0.01	15.64	6.00309
3.65605	0	15.693	6.00331
3.6684	0.03	15.746	6.00332
3.68075	0.02	15.799	6.00273
3.6931	0.03	15.852	6.00385
3.70545	0.01	15.905	6.00305
3.7178	0	15.958	6.00371
3.73015	0.01	16.011	6.00298
3.7425	0	16.064	6.00304
3.75485	0	16.117	6.003
3.7672	0.01	16.17	6.00322
3.77955	0.01	16.223	6.00301
3.7919	0	16.276	6.00261
3.80425	0	16.329	6.00311
3.8166	0.02	16.382	6.00291
3.82895	0.03	16.435	6.00343
3.8413	0.01	16.488	6.0036
3.85364	0.01	16.541	6.00268
3.86599	0.03	16.594	6.00325
3.87834	0.01	16.647	6.00387
3.89069	0.03	16.7	6.00357
3.90304	0	16.753	6.00365
3.91539	0.02	16.806	6.00328
3.92774	0.02	16.859	6.0031
3.94009	0.03	16.912	6.00303
3.95244	0.02	16.965	6.00338
3.96479	0.01	17.018	6.00266
3.97714	0.02	17.071	6.00313
3.98949	0	17.124	6.00261
4.00184	0	17.177	6.00386
4.01419	0.01	17.23	6.00411
4.02654	0.01	17.283	6.00366
4.03889	0	17.336	6.00304
4.05123	0.02	17.389	6.00353
4.06358	0	17.442	6.00352
4.07593	0.03	17.495	6.00331
4.08828	0.01	17.548	6.00353
4.10063	0.04	17.601	6.00322
4.11298	0	17.654	6.00351
4.12533	0.01	17.707	6.00272
4.13768	0	17.76	6.00345
4.15003	0.01	17.813	6.00316
4.16238	0	17.866	6.00418
4.17473	0.02	17.919	6.00344
4.18708	0.01	17.972	6.0033
4.19943	0.03	18.025	6.00347
4.21178	0	18.078	6.00305
4.22413	0.02	18.131	6.00282
4.23648	0.04	18.184	6.00434
4.24883	0.02	18.237	6.00362
4.26117	0.02	18.29	6.00268
4.27352	0	18.343	6.00278
4.28587	0.04	18.396	6.00333
4.29822	0.01	18.449	6.00329
4.31057	0.03	18.502	6.00296
4.32292	0.01	18.555	6.00343
4.33527	0.03	18.608	6.00324
4.34762	0.02	18.661	6.00305
4.35997	0.04	18.714	6.00359
4.37232	0	18.767	6.00288
4.38467	0.01	18.82	6.00304
4.39702	0.01	18.873	6.00262
4.40937	0.04	18.926	6.00381
4.42172	0	18.979	6.00246
4.43407	0.03	19.032	6.00282
4.44642	0.02	19.085	6.00349
4.45877	0.01	19.138	6.00335
4.47111	0	19.191	6.00343
4.48346	0.03	19.244	6.00345
4.49581	0.01	19.297	6.00307
4.50816	0.01	19.35	6.00285
4.52051	0.02	19.403	6.00241
4.53286	0	19.456	6.00236
4.54521	0.01	19.509	6.00343
4.55756	0.01	19.562	6.00317
4.56991	0.03	19.615	6.00334
4.58226	0.01	19.668	6.00287
4.59461	0.03	19.721	6.00263
4.60696	0	19.774	6.00304
4.61931	0.03	19.827	6.00304
4.63166	0.01	19.88	6.00334
4.64401	0.01	19.933	6.00274
4.65636	0.02	19.986	6.00359
4.6687	0.05	20.039	6.00332
4.68105	0.01	20.092	6.00248
4.6934	0.04	20.145	6.00332
4.70575	0	20.198	6.00359
4.7181	0.03	20.251	6.00287
4.73045	0.02	20.304	6.00314
4.7428	0.05	20.357	6.00273
4.75515	0.03	20.41	6.00301
4.7675	0.02	20.463	6.00281
4.77985	0.03	20.516	6.00362
4.7922	0	20.569	6.00303
4.80455	0.04	20.622	6.00298
4.8169	0.03	20.675	6.00308
4.82925	0.03	20.728	6.00278
4.8416	0	20.781	6.00432
4.85395	0.01	20.834	6.0035
4.8663	0.02	20.887	6.00312
4.87864	0.05	20.94	6.00365
4.89099	0.01	20.993	6.00365
4.90334	0.02	21.046	6.00289
4.91569	0.01	21.099	6.00258
4.92804	0.03	21.152	6.0028
4.94039	0.01	21.205	6.003
4.95274	0	21.258	6.00405
4.96509	0.01	21.311	6.0026
4.97744	0.03	21.364	6.0036
4.98979	0	21.417	6.00403
5.00214	0.02	21.47	6.00425
5.01449	0.01	21.523	6.00302
5.02684	0.02	21.576	6.00255
5.03919	0.01	21.629	6.00341
5.05154	0.01	21.682	6.00323
5.06389	0.01	21.735	6.00345
5.07623	0	21.788	6.00328
5.08858	0.03	21.841	6.00345
5.10093	0	21.894	6.00412
5.11328	0.03	21.947	6.00383
5.12563	0	22	6.00391
5.13798	0.03	22.053	6.00433
5.15033	0.02	22.106	6.00435
5.16268	0	22.159	6.00503
5.17503	0.02	22.212	6.00481
5.18738	0.04	22.265	6.00594
5.19973	0.02	22.318	6.00574
5.21208	0.03	22.371	6.00552
5.22443	0	22.424	6.00627
5.23678	0.02	22.477	6.0067
5.24913	0	22.53	6.00686
5.26148	0	22.583	6.00753
5.27383	0	22.636	6.00748
5.28617	0.03	22.689	6.00862
5.29852	0	22.742	6.00809
5.31087	0.03	22.795	6.00882
5.32322	0.02	22.848	6.00926
5.33557	0.04	22.901	6.00959
5.34792	0.01	22.954	6.01025
5.36027	0	23.007	6.01048
5.37262	0.01	23.06	6.01154
5.38497	0.04	23.113	6.01126
5.39732	0.04	23.166	6.01176
5.40967	0.01	23.219	6.0116
5.42202	0.02	23.272	6.01146
5.43437	0.02	23.325	6.01221
5.44672	0.01	23.378	6.01336
5.45907	0.04	23.431	6.01362
5.47142	0.02	23.484	6.01428
5.48377	0	23.537	6.01495
5.49611	0	23.59	6.0143
5.50846	0.01	23.643	6.0151
5.52081	0	23.696	6.01589
5.53316	0.02	23.749	6.01634
5.54551	0.01	23.802	6.01597
5.55786	0	23.855	6.01677
5.57021	0.01	23.908	6.01639
5.58256	0.02	23.961	6.01758
5.59491	0	24.014	6.01772
5.60726	0	24.067	6.01883
5.61961	0	24.12	6.01833
5.63196	0.01	24.173	6.01964
5.64431	0.01	24.226	6.02098
5.65666	0	24.279	6.02043
5.66901	0	24.332	6.02158
5.68136	0.01	24.385	6.02135
5.6937	0	24.438	6.02225
5.70605	0.02	24.491	6.02164
5.7184	0.01	24.544	6.02309
5.73075	0.02	24.597	6.02298
5.7431	0.01	24.65	6.02366
5.75545	0.02	24.703	6.02434
5.7678	0.03	24.756	6.0242
5.78015	0.01	24.809	6.02512
5.7925	0.03	24.862	6.02506
5.80485	0.02	24.915	6.02525
5.8172	0.02	24.968	6.02557
5.82955	0.02	25.021	6.02527
5.8419	0	25.074	6.02651
5.85425	0	25.127	6.02668
5.8666	0.03	25.18	6.02666
5.87895	0.02	25.233	6.0276
5.8913	0.03	25.286	6.02792
5.90364	0.01	25.339	6.02782
5.91599	0.02	25.392	6.02805
5.92834	0.03	25.445	6.02772
5.94069	0.03	25.498	6.02932
5.95304	0.03	25.551	6.02885
5.96539	0	25.604	6.02905
5.97774	0.03	25.657	6.02962
5.99009	0.01	25.71	6.0293
6.00244	0.01	25.763	6.03
6.01479	0	25.816	6.03023
6.02714	0	25.869	6.03068
6.03949	0	25.922	6.03031
6.05184	0.02	25.975	6.03114
6.06419	0.01	26.028	6.0311
6.07654	0.01	26.081	6.03105
6.08889	0.02	26.134	6.03141
6.10123	0.01	26.187	6.03099
6.11358	0	26.24	6.03132
6.12593	0.01	26.293	6.03191
6.13828	0.01	26.346	6.03142
6.15063	0.02	26.399	6.03298
6.16298	0	26.452	6.03272
6.17533	0.03	26.505	6.03187
6.18768	0.02	26.558	6.03291
6.20003	0	26.611	6.03332
6.21238	0.04	26.664	6.03393
6.22473	0.01	26.717	6.03338
6.23708	0.03	26.77	6.03347
6.24943	0.01	26.823	6.03418
6.26178	0.02	26.876	6.0347
6.27413	0.02	26.929	6.03518
6.28648	0.02	26.982	6.03475
6.29883	0	27.035	6.03518
6.31117	0.03	27.088	6.03515
6.32352	0	27.141	6.03486
6.33587	0.01	27.194	6.03513
6.34822	0.02	27.247	6.03477
6.36057	0.01	27.3	6.03547
6.37292	0.02	27.353	6.03574
6.38527	0.02	27.406	6.03555
6.39762	0	27.459	6.03525
6.40997	0.02	27.512	6.03588
6.42232	0	27.565	6.03685
6.43467	0	27.618	6.03647
6.44702	0	27.671	6.0365
6.45937	0.01	27.724	6.03681
6.47172	0.03	27.777	6.03658
6.48407	0.02	27.83	6.03596
6.49642	0.02	27.883	6.03688
6.50877	0	27.936	6.0368
6.52111	0.03	27.989	6.03684
6.53346	0.01	28.042	6.03676
6.54581	0.01	28.095	6.03628
6.55816	0.04	28.148	6.03705
6.57051	0.04	28.201	6.03756
6.58286	0.01	28.254	6.03759
6.59521	0.03	28.307	6.03792
6.60756	0	28.36	6.03753
6.61991	0.04	28.413	6.03667
6.63226	0.03	28.466	6.03751
6.64461	0.02	28.519	6.0377
6.65696	0	28.572	6.0386
6.66931	0.01	28.625	6.03762
6.68166	0	28.678	6.03809
6.69401	0.04	28.731	6.03888
6.70636	0	28.784	6.03827
6.7187	0.02	28.837	6.03819
6.73105	0	28.89	6.03843
6.7434	0	28.943	6.03834
6.75575	0	28.996	6.03879
6.7681	0	29.049	6.03888
6.78045	0.03	29.102	6.03975
6.7928	0.01	29.155	6.03878
6.80515	0.04	29.208	6.03944
6.8175	0	29.261	6.03879
6.82985	0.02	29.314	6.03879
6.8422	0.01	29.367	6.03942
6.85455	0.02	29.42	6.03993
6.8669	0.03	29.473	6.03944
6.87925	0.03	29.526	6.03898
6.8916	0.02	29.579	6.0392
6.90395	0.04	29.632	6.0403
6.9163	0.01	29.685	6.03949
6.92864	0.03	29.738	6.03961
6.94099	0	29.791	6.0404
6.95334	0	29.844	6.04006
6.96569	0.01	29.897	6.03987
6.97804	0.02	29.95	6.03961
6.99039	0.02	30.003	6.03937
7.00274	0.03	30.056	6.04088
7.01509	0	30.109	6.04094
7.02744	0.02	30.162	6.04022
7.03979	0.02	30.215	6.03984
7.05214	0.01	30.268	6.04055
7.06449	0.02	30.321	6.04066
7.07684	0	30.374	6.04071
7.08919	0.02	30.427	6.04059
7.10154	0	30.48	6.04098
7.11389	0.02	30.533	6.03988
7.12623	0	30.586	6.04056
7.13858	0.02	30.639	6.04067
7.15093	0	30.692	6.04065
7.16328	0.02	30.745	6.0411
7.17563	0.02	30.798	6.04052
7.18798	0.02	30.851	6.0404
7.20033	0	30.904	6.04055
7.21268	0.02	30.957	6.04083
7.22503	0	31.01	6.04144
7.23738	0.03	31.063	6.04064
7.24973	0.01	31.116	6.04027
7.26208	0.01	31.169	6.0408
7.27443	0.01	31.222	6.04053
7.28678	0.02	31.275	6.04034
7.29913	0.04	31.328	6.0408
7.31148	0.01	31.381	6.04095
7.32383	0.04	31.434	6.04088
7.33617	0.03	31.487	6.04091
7.34852	0.04	31.54	6.04046
7.36087	0.01	31.593	6.04129
7.37322	0.03	31.646	6.04138
7.38557	0.02	31.699	6.04137
7.39792	0.01	31.752	6.04096
7.41027	0	31.805	6.04075
7.42262	0.02	31.858	6.04128
7.43497	0	31.911	6.04044
7.44732	0.03	31.964	6.04108
7.45967	0.02	32.017	6.04014
7.47202	0.02	32.07	6.04103
7.48437	0.01	32.123	6.04119
7.49672	0.01	32.176	6.04076
7.50907	0	32.229	6.04103
7.52142	0.02	32.282	6.04145
7.53377	0	32.335	6.04123
7.54611	0.02	32.388	6.04181
7.55846	0.01	32.441	6.0417
7.57081	0.01	32.494	6.04147
7.58316	0.02	32.547	6.04079
7.59551	0.02	32.6	6.04111
7.60786	0.03	32.653	6.04064
7.62021	0.01	32.706	6.04139
7.63256	0.01	32.759	6.04158
7.64491	0	32.812	6.04053
7.65726	0.01	32.865	6.04084
7.66961	0.01	32.918	6.04144
7.68196	0.03	32.971	6.04107
7.69431	0.02	33.024	6.04184
7.70666	0.04	33.077	6.04045
7.71901	0.01	33.13	6.04121
7.73136	0.03	33.183	6.0409
7.7437	0.01	33.236	6.04104
7.75605	0.03	33.289	6.041
7.7684	0.03	33.342	6.04107
7.78075	0.02	33.395	6.04083
7.7931	0.01	33.448	6.04137
7.80545	0.02	33.501	6.04126
7.8178	0.01	33.554	6.04146
7.83015	0.04	33.607	6.04162
7.8425	0.04	33.66	6.04183
7.85485	0.02	33.713	6.0413
7.8672	0	33.766	6.04139
7.87955	0.01	33.819	6.04139
7.8919	0	33.872	6.04179
7.90425	0	33.925	6.0411
7.9166	0.03	33.978	6.04171
7.92895	0	34.031	6.04144
7.9413	0.01	34.084	6.04187
7.95364	0.02	34.137	6.04156
7.96599	0.02	34.19	6.0413
7.97834	0.02	34.243	6.04096
7.99069	0	34.296	6.0415
8.00304	0	34.349	6.04132
8.01539	0	34.402	6.04142
8.02774	0	34.455	6.04187
8.04009	0.02	34.508	6.04125
8.05244	0.02	34.561	6.042
8.06479	0	34.614	6.04181
8.07714	0.02	34.667	6.04157
8.08949	0.01	34.72	6.04068
8.10184	0.01	34.773	6.04107
8.11419	0.02	34.826	6.04116
8.12654	0.02	34.879	6.04161
8.13889	0	34.932	6.04125
8.15123	0.01	34.985	6.04216
8.16358	0.01	35.038	6.04185
8.17593	0.01	35.091	6.04128
8.18828	0.03	35.144	6.04171
8.20063	0.01	35.197	6.04198
8.21298	0.03	35.25	6.0413
8.22533	0.01	35.303	6.04181
8.23768	0.01	35.356	6.04157
8.25003	0.01	35.409	6.04068
8.26238	0.02	35.462	6.04107
8.27473	0	35.515	6.04116
8.28708	0.03	35.568	6.04161
8.29943	0.02	35.621	6.04125
8.31178	0.02	35.674	6.04216
8.32413	0	35.727	6.04185
8.33648	0	35.78	6.04128
8.34883	0.01	35.833	6.04171
8.36117	0.03	35.886	6.04198
8.37352	0	35.939	6.0413
8.38587	0.02	35.992	6.04116
8.39822	0.01	36.045	6.04161
8.41057	0.02	36.098	6.04125
8.42292	0	36.151	6.04216
8.43527	0.03	36.204	6.04185
8.44762	0.05	36.257	6.04128
8.45997	0.03	36.31	6.04161
8.47232	0.03	36.363	6.04125
8.48467	0	36.416	6.04216
8.49702	0.04	36.469	6.04185
8.50937	0.04	36.522	6.04128
8.52172	0.03	36.575	6.04171
8.53407	0.02	36.628	6.04198
8.54642	0.01	36.681	6.0413
8.55877	0	36.734	6.04116
8.57111	0.02	36.787	6.04161
8.58346	0.01	36.84	6.04125
8.59581	0.03	36.893	6.04216
8.60816	0	36.946	6.04185
8.62051	0.03	36.999	6.04128
8.63286	0.01
8.64521	0.02
8.65756	0.01
8.66991	0.03
8.68226	0
8.69461	0.02
8.70696	0.02
8.71931	0.02
8.73166	0.03
8.74401	0.01
8.75636	0.03
8.7687	0
8.78105	0.03
8.7934	0.01
8.80575	0.05
8.8181	0.02
8.83045	0
8.8428	0
8.85515	0.02
8.8675	0
8.87985	0.02
8.8922	0
8.90455	0.03
8.9169	0
8.92925	0.03
8.9416	0.01
8.95395	0.04
8.9663	0.01
8.97864	0.03
8.99099	0.02
9.00334	0
9.01569	0.02
9.02804	0.01
9.04039	0.03
9.05274	0.01
9.06509	0.03
9.07744	0
9.08979	0.05
9.10214	0.02
9.11449	0.02
9.12684	0
9.13919	0.01
9.15154	0.02
9.16389	0.02
9.17623	0.01
9.18858	0.03
9.20093	0.01
9.21328	0.03
9.22563	0
9.23798	0
9.25033	0.01
9.26268	0.01
9.27503	0.03
9.28738	0
9.29973	0.02
9.31208	0.01
9.32443	0.04
9.33678	0
9.34913	0
9.36148	0
9.37383	0.02
9.38617	0.02
9.39852	0.04
9.41087	0
9.42322	0.02
9.43557	0.01
9.44792	0.02
9.46027	0.01
9.47262	0.02
9.48497	0.02
9.49732	0.04
9.50967	0.02
9.52202	0.03
9.53437	0.01
9.54672	0
9.55907	0.02
9.57142	0.01
9.58377	0
9.59611	0.05
9.60846	0.03
9.62081	0.05
9.63316	0.06
9.64551	0.07
9.65786	0.06
9.67021	0.07
9.68256	0.07
9.69491	0.1
9.70726	0.09
9.71961	0.11
9.73196	0.07
9.74431	0.1
9.75666	0.1
9.76901	0.14
9.78136	0.13
9.7937	0.15
9.80605	0.16
9.8184	0.15
9.83075	0.2
9.8431	0.2
9.85545	0.19
9.8678	0.22
9.88015	0.23
9.8925	0.25
9.90485	0.28
9.9172	0.27
9.92955	0.27
9.9419	0.26
9.95425	0.29
9.9666	0.27
9.97895	0.32
9.9913	0.33
10.0036	0.35
10.016	0.35
10.0283	0.38
10.0407	0.34
10.053	0.38
10.0654	0.39
10.0777	0.42
10.0901	0.43
10.1024	0.44
10.1148	0.44
10.1271	0.45
10.1395	0.44
10.1518	0.45
10.1642	0.46
10.1765	0.47
10.1889	0.51
10.2012	0.52
10.2136	0.5
10.2259	0.51
10.2383	0.53
10.2506	0.55
10.263	0.57
10.2753	0.56
10.2877	0.59
10.3	0.61
10.3124	0.62
10.3247	0.64
10.3371	0.63
10.3494	0.63
10.3618	0.66
10.3741	0.67
10.3865	0.71
10.3988	0.71
10.4112	0.7
10.4235	0.73
10.4359	0.75
10.4482	0.75
10.4606	0.75
10.4729	0.75
10.4853	0.79
10.4976	0.81
10.51	0.81
10.5223	0.82
10.5347	0.84
10.547	0.85
10.5594	0.89
10.5717	0.87
10.5841	0.9
10.5964	0.9
10.6088	0.93
10.6211	0.95
10.6335	0.96
10.6458	0.95
10.6582	0.96
10.6705	1
10.6829	1
10.6952	1.03
10.7076	1.01
10.7199	1.05
10.7323	1.06
10.7446	1.07
10.757	1.08
10.7693	1.12
10.7817	1.09
10.794	1.14
10.8064	1.14
10.8187	1.17
10.831	1.16
10.8434	1.21
10.8558	1.19
10.8681	1.23
10.8804	1.23
10.8928	1.25
10.9052	1.24
10.9175	1.28
10.9299	1.28
10.9422	1.33
10.9545	1.34
10.9669	1.34
10.9793	1.39
10.9916	1.39
11.0039	1.41
11.0163	1.43
11.0286	1.47
11.041	1.45
11.0533	1.47
11.0657	1.47
11.078	1.51
11.0904	1.48
11.1027	1.54
11.1151	1.53
11.1274	1.54
11.1398	1.54
11.1521	1.61
11.1645	1.6
11.1768	1.64
11.1892	1.63
11.2015	1.68
11.2139	1.68
11.2262	1.7
11.2386	1.73
11.2509	1.75
11.2633	1.79
11.2756	1.79
11.288	1.82
11.3003	1.83
11.3127	1.86
11.325	1.86
11.3374	1.9
11.3497	1.91
11.3621	1.93
11.3744	1.93
11.3868	1.96
11.3991	1.97
11.4115	1.99
11.4238	2
11.4362	2.04
11.4485	2.04
11.4609	2.08
11.4732	2.07
11.4856	2.12
11.4979	2.1
11.5103	2.15
11.5226	2.19
11.535	2.17
11.5473	2.23
11.5597	2.26
11.572	2.27
11.5844	2.29
11.5967	2.33
11.6091	2.33
11.6214	2.37
11.6338	2.36
11.6461	2.42
11.6585	2.4
11.6708	2.46
11.6832	2.47
11.6955	2.49
11.7079	2.5
11.7202	2.53
11.7326	2.54
11.7449	2.59
11.7573	2.58
11.7696	2.61
11.782	2.64
11.7943	2.69
11.8067	2.73
11.819	2.75
11.8314	2.8
11.8437	2.79
11.856	2.82
11.8684	2.81
11.8808	2.85
11.8931	2.88
11.9055	2.93
11.9178	2.94
11.9301	3
11.9425	2.98
11.9549	2.99
11.9672	3.01
11.9795	3.08
11.9919	3.09
12.0043	3.12
12.0166	3.12
12.029	3.15
12.0413	3.15
12.0536	3.21
12.066	3.28
12.0783	3.28
12.0907	3.31
12.103	3.33
12.1154	3.38
12.1277	3.41
12.1401	3.47
12.1524	3.49
12.1648	3.51
12.1771	3.53
12.1895	3.55
12.2018	3.59
12.2142	3.63
12.2265	3.65
12.2389	3.7
12.2512	3.7
12.2636	3.71
12.2759	3.73
12.2883	3.77
12.3006	3.79
12.313	3.86
12.3253	3.88
12.3377	3.95
12.35	3.98
12.3624	4.01
12.3747	4.05
12.3871	4.08
12.3994	4.11
12.4118	4.14
12.4241	4.17
12.4365	4.17
12.4488	4.23
12.4612	4.27
12.4735	4.3
12.4859	4.32
12.4982	4.33
12.5106	4.37
12.5229	4.43
12.5353	4.47
12.5476	4.5
12.56	4.54
12.5723	4.58
12.5847	4.61
12.597	4.66
12.6094	4.71
12.6217	4.71
12.6341	4.79
12.6464	4.83
12.6588	4.86
12.6711	4.9
12.6835	4.93
12.6958	4.96
12.7082	5.01
12.7205	5.04
12.7329	5.07
12.7452	5.11
12.7576	5.14
12.7699	5.24
12.7823	5.28
12.7946	5.3
12.807	5.34
12.8193	5.37
12.8317	5.39
12.844	5.45
12.8564	5.49
12.8687	5.55
12.8811	5.6
12.8934	5.64
12.9057	5.71
12.9181	5.74
12.9305	5.81
12.9428	5.84
12.9551	5.9
12.9675	5.93
12.9799	5.99
12.9922	6.02
13.0046	6.08
13.0169	6.12
13.0292	6.18
13.0416	6.21
13.054	6.27
13.0663	6.3
13.0786	6.39
13.091	6.4
13.1033	6.45
13.1157	6.51
13.128	6.56
13.1404	6.58
13.1527	6.66
13.1651	6.7
13.1774	6.76
13.1898	6.87
13.2021	6.89
13.2145	6.96
13.2268	7
13.2392	7.07
13.2515	7.1
13.2639	7.17
13.2762	7.21
13.2886	7.3
13.3009	7.36
13.3133	7.41
13.3256	7.45
13.338	7.54
13.3503	7.58
13.3627	7.65
13.375	7.68
13.3874	7.74
13.3997	7.78
13.4121	7.87
13.4244	7.91
13.4368	7.99
13.4491	8.01
13.4615	8.05
13.4738	8.19
13.4862	8.26
13.4985	8.33
13.5109	8.39
13.5232	8.49
13.5356	8.55
13.5479	8.62
13.5603	8.65
13.5726	8.73
13.585	8.79
13.5973	8.89
13.6097	8.95
13.622	9
13.6344	9.04
13.6467	9.12
13.6591	9.19
13.6714	9.27
13.6838	9.33
13.6961	9.41
13.7085	9.47
13.7208	9.54
13.7332	9.58
13.7455	9.71
13.7579	9.82
13.7702	9.89
13.7826	10
13.7949	10.07
13.8073	10.18
13.8196	10.23
13.832	10.25
13.8443	10.32
13.8567	10.44
13.869	10.51
13.8814	10.58
13.8937	10.64
13.9061	10.73
13.9184	10.77
13.9307	10.86
13.9431	10.96
13.9555	11.08
13.9678	11.18
13.9802	11.27
13.9925	11.31
14.0048	11.43
14.0172	11.49
14.0296	11.67
14.0419	11.77
14.0542	11.84
14.0666	11.94
14.079	11.99
14.0913	12.09
14.1036	12.17
14.116	12.31
14.1283	12.41
14.1407	12.51
14.153	12.55
14.1654	12.66
14.1777	12.77
14.1901	12.89
14.2024	13
14.2148	13.11
14.2271	13.19
14.2395	13.3
14.2518	13.39
14.2642	13.5
14.2765	13.59
14.2889	13.7
14.3012	13.82
14.3136	14
14.3259	14.1
14.3383	14.21
14.3506	14.33
14.363	14.42
14.3753	14.54
14.3877	14.64
14.4	14.77
14.4124	14.89
14.4247	15.02
14.4371	15.11
14.4494	15.25
14.4618	15.39
14.4741	15.5
14.4865	15.64
14.4988	15.79
14.5112	15.92
14.5235	16.06
14.5359	16.16
14.5482	16.29
14.5606	16.42
14.5729	16.55
14.5853	16.62
14.5976	16.87
14.61	16.99
14.6223	17.12
14.6347	17.26
14.647	17.41
14.6594	17.57
14.6717	17.71
14.6841	17.88
14.6964	18.01
14.7088	18.17
14.7211	18.33
14.7335	18.52
14.7458	18.68
14.7582	18.84
14.7705	18.98
14.7829	19.06
14.7952	19.18
14.8076	19.33
14.8199	19.5
14.8323	19.65
14.8446	19.8
14.857	19.95
14.8693	20.19
14.8817	20.34
14.894	20.56
14.9064	20.77
14.9187	20.99
14.9311	21.18
14.9434	21.39
14.9558	21.59
14.9681	21.76
14.9804	21.96
14.9928	22.12
15.0052	22.26
15.0175	22.42
15.0298	22.56
15.0422	22.72
15.0546	22.94
15.0669	23.11
15.0793	23.29
15.0916	23.42
15.1039	23.61
15.1163	23.82
15.1286	24.05
15.141	24.29
15.1533	24.76
15.1657	24.99
15.178	25.21
15.1904	25.45
15.2027	25.65
15.2151	25.88
15.2274	26.08
15.2398	26.25
15.2521	26.45
15.2645	26.66
15.2768	26.85
15.2892	27.06
15.3015	27.28
15.3139	27.5
15.3262	27.69
15.3386	27.96
15.3509	28.24
15.3633	28.53
15.3756	28.79
15.388	29.09
15.4003	29.36
15.4127	29.63
15.425	29.85
15.4374	30.32
15.4497	30.58
15.4621	30.83
15.4744	31.12
15.4868	31.37
15.4991	31.63
15.5115	31.85
15.5238	32.11
15.5362	32.4
15.5485	32.67
15.5609	32.97
15.5732	33.28
15.5856	33.49
15.5979	33.59
15.6103	34.24
15.6226	34.31
15.635	34.44
15.6473	35.24
15.6597	35.53
15.672	35.84
15.6844	36.16
15.6967	36.47
15.7091	37.14
15.7214	37.46
15.7338	37.43
15.7461	37.41
15.7585	37.41
15.7708	37.43
15.7832	37.45
15.7955	37.42
15.8079	37.41
15.8202	37.4
15.8326	37.44
15.8449	37.42
15.8573	37.55
15.8696	37.39
15.882	37.42
15.8943	37.09
15.9067	37.14
15.919	37.3
15.9314	37.51
15.9437	37.49
15.956	37.47
15.9684	37.41
15.9808	37.49
15.9931	37.41
16.0054	37.43
16.0178	37.41
16.0301	37.53
16.0425	37.51
16.0548	37.44
16.0672	37.3
16.0796	37.22
16.0919	37.2
16.1043	37.26
16.1166	37.4
16.1289	37.52
16.1413	37.62
16.1536	37.67
16.166	37.6
16.1783	37.54
16.1907	37.49
16.203	37.46
16.2154	37.48
16.2277	37.47
16.2401	37.49
16.2524	37.45
16.2648	37.39
16.2771	37.26
16.2895	37.3
16.3018	37.34
16.3142	37.42
16.3265	37.52
16.3389	37.57
16.3512	37.61
16.3636	37.59
16.3759	37.56
16.3883	37.51
16.4006	37.49
16.413	37.49
16.4253	37.47
16.4377	37.45
16.45	37.43
16.4624	37.38
16.4747	37.32
16.4871	37.27
16.4994	37.32
16.5118	37.37
16.5241	37.46
16.5365	37.43
16.5488	37.49
16.5612	37.49
16.5735	37.43
16.5859	37.41
16.5982	37.47
16.6106	37.48
16.6229	37.48
16.6353	37.46
16.6476	37.42
16.66	37.34
16.6723	37.32
16.6847	37.3
16.697	37.34
16.7094	37.42
16.7217	37.48
16.7341	37.43
16.7464	37.46
16.7588	37.45
16.7711	37.41
16.7835	37.5
16.7958	37.49
16.8082	37.51
16.8205	37.52
16.8329	37.44
16.8452	37.41
16.8576	37.35
16.8699	37.33
16.8823	37.34
16.8946	37.39
16.907	37.43
16.9193	37.48
16.9317	37.52
16.944	37.52
16.9564	37.51
16.9687	37.5
16.981	37.49
16.9934	37.49
17.0057	37.49
17.0181	37.48
17.0304	37.45
17.0428	37.42
17.0552	37.4
17.0675	37.36
17.0799	37.37
17.0922	37.39
17.1045	37.43
17.1169	37.48
17.1292	37.5
17.1416	37.51
17.1539	37.51
17.1663	37.52
17.1786	37.51
17.191	37.5
17.2033	37.5
17.2157	37.49
17.228	37.43
17.2404	37.4
17.2527	37.38
17.2651	37.36
17.2774	37.36
17.2898	37.42
17.3021	37.44
17.3145	37.48
17.3268	37.48
17.3392	37.49
17.3515	37.5
17.3639	37.5
17.3762	37.49
17.3886	37.5
17.4009	37.5
17.4133	37.47
17.4256	37.44
17.438	37.4
17.4503	37.4
17.4627	37.4
17.475	37.39
17.4874	37.4
17.4997	37.44
17.5121	37.48
17.5244	37.49
17.5368	37.48
17.5491	37.5
17.5615	37.5
17.5738	37.51
17.5862	37.52
17.5985	37.49
17.6109	37.46
17.6232	37.47
17.6356	37.43
17.6479	37.41
17.6603	37.41
17.6726	37.42
17.685	37.43
17.6973	37.44
17.7097	37.48
17.722	37.47
17.7344	37.5
17.7467	37.5
17.7591	37.5
17.7714	37.48
17.7838	37.48
17.7961	37.47
17.8085	37.46
17.8208	37.45
17.8332	37.46
17.8455	37.41
17.8579	37.42
17.8702	37.42
17.8826	37.46
17.8949	37.45
17.9073	37.45
17.9196	37.48
17.932	37.51
17.9443	37.5
17.9567	37.49
17.969	37.47
17.9814	37.46
17.9937	37.47
18.006	37.46
18.0184	37.45
18.0308	37.42
18.0431	37.42
18.0555	37.41
18.0678	37.43
18.0801	37.43
18.0925	37.46
18.1048	37.48
18.1172	37.45
18.1295	37.45
18.1419	37.45
18.1543	37.47
18.1666	37.5
18.179	37.49
18.1913	37.48
18.2036	37.46
18.216	37.45
18.2283	37.45
18.2407	37.44
18.253	37.45
18.2654	37.42
18.2777	37.43
18.2901	37.45
18.3024	37.47
18.3148	37.47
18.3271	37.48
18.3395	37.49
18.3518	37.49
18.3642	37.49
18.3765	37.49
18.3889	37.47
18.4012	37.47
18.4136	37.45
18.4259	37.45
18.4383	37.45
18.4506	37.47
18.463	37.45
18.4753	37.44
18.4877	37.44
18.5	37.46
18.5124	37.48
18.5247	37.5
18.5371	37.48
18.5494	37.47
18.5618	37.47
18.5741	37.44
18.5865	37.47
18.5988	37.46
18.6112	37.43
18.6235	37.43
18.6359	37.45
18.6482	37.43
18.6606	37.45
18.6729	37.45
18.6853	37.45
18.6976	37.45
18.71	37.47
18.7223	37.5
18.7347	37.51
18.747	37.47
18.7594	37.47
18.7717	37.45
18.7841	37.44
18.7964	37.47
18.8088	37.45
18.8211	37.44
18.8335	37.46
18.8458	37.47
18.8582	37.45
18.8705	37.45
18.8829	37.46
18.8952	37.47
18.9076	37.47
18.9199	37.46
18.9323	37.46
18.9446	37.46
18.957	37.46
18.9693	37.45
18.9817	37.47
18.994	37.48
19.0064	37.46
19.0187	37.44
19.0311	37.49
19.0434	37.46
19.0557	37.44
19.0681	37.44
19.0804	37.46
19.0928	37.48
19.1051	37.47
19.1175	37.47
19.1299	37.45
19.1422	37.45
19.1546	37.47
19.1669	37.45
19.1792	37.45
19.1916	37.48
19.2039	37.47
19.2163	37.47
19.2286	37.43
19.241	37.43
19.2533	37.42
19.2657	37.46
19.278	37.47
19.2904	37.45
19.3027	37.45
19.3151	37.46
19.3274	37.47
19.3398	37.47
19.3521	37.47
19.3645	37.45
19.3768	37.44
19.3892	37.43
19.4015	37.45
19.4139	37.48
19.4262	37.46
19.4386	37.46
19.4509	37.48
19.4633	37.46
19.4756	37.45
19.488	37.43
19.5003	37.45
19.5127	37.47
19.525	37.46
19.5374	37.47
19.5497	37.47
19.5621	37.48
19.5744	37.47
19.5868	37.43
19.5991	37.45
19.6115	37.44
19.6238	37.45
19.6362	37.49
19.6485	37.47
19.6609	37.46
19.6732	37.47
19.6856	37.48
19.6979	37.46
19.7103	37.47
19.7226	37.46
19.735	37.47
19.7473	37.46
19.7597	37.46
19.772	37.47
19.7844	37.47
19.7967	37.45
19.8091	37.46
19.8214	37.44
19.8338	37.44
19.8461	37.45
19.8585	37.49
19.8708	37.47
19.8832	37.47
19.8955	37.47
19.9079	37.48
19.9202	37.44
19.9326	37.45
19.9449	37.46
19.9573	37.46
19.9696	37.47
19.982	37.44
19.9943	37.44
20.0067	37.45
20.019	37.46
20.0314	37.44
20.0437	37.45
20.056	37.48
20.0684	37.46
20.0807	37.46
20.0931	37.48
20.1055	37.48
20.1178	37.46
20.1302	37.46
20.1425	37.47
20.1548	37.45
20.1672	37.46
20.1795	37.45
20.1919	37.47
20.2042	37.49
20.2166	37.47
20.229	37.48
20.2413	37.48
20.2536	37.47
20.266	37.45
20.2783	37.48
20.2907	37.48
20.303	37.46
20.3154	37.47
20.3277	37.49
20.3401	37.46
20.3524	37.45
20.3648	37.47
20.3771	37.46
20.3895	37.44
20.4018	37.47
20.4142	37.46
20.4265	37.47
20.4389	37.46
20.4512	37.46
20.4636	37.47
20.4759	37.45
20.4883	37.46
20.5006	37.43
20.513	37.45
20.5253	37.43
20.5377	37.45
20.55	37.46
20.5624	37.47
20.5747	37.46
20.5871	37.47
20.5994	37.44
20.6118	37.44
20.6241	37.45
20.6365	37.47
20.6488	37.44
20.6612	37.47
20.6735	37.46
20.6859	37.48
20.6982	37.46
20.7106	37.45
20.7229	37.45
20.7353	37.48
20.7476	37.46
20.76	37.45
20.7723	37.48
20.7847	37.46
20.797	37.48
20.8094	37.47
20.8217	37.49
20.8341	37.47
20.8464	37.48
20.8588	37.44
20.8711	37.45
20.8835	37.46
20.8958	37.45
20.9082	37.47
20.9205	37.48
20.9329	37.45
20.9452	37.47
20.9576	37.46
20.9699	37.45
20.9823	37.45
20.9946	37.45
21.007	37.46
21.0193	37.46
21.0317	37.44
21.044	37.44
21.0564	37.44
21.0687	37.45
21.0811	37.48
21.0934	37.47
21.1058	37.45
21.1181	37.48
21.1304	37.48
21.1428	37.47
21.1551	37.46
21.1675	37.46
21.1798	37.46
21.1922	37.49
21.2046	37.47
21.2169	37.48
21.2293	37.47
21.2416	37.47
21.2539	37.46
21.2663	37.46
21.2786	37.44
21.291	37.47
21.3033	37.48
21.3157	37.49
21.328	37.5
21.3404	37.49
21.3527	37.48
21.3651	37.48
21.3774	37.47
21.3898	37.47
21.4021	37.46
21.4145	37.46
21.4268	37.45
21.4392	37.48
21.4515	37.48
21.4639	37.46
21.4762	37.45
21.4886	37.47
21.5009	37.48
21.5133	37.47
21.5256	37.47
21.538	37.48
21.5503	37.46
21.5627	37.46
21.575	37.45
21.5874	37.46
21.5997	37.46
21.6121	37.47
21.6244	37.47
21.6368	37.46
21.6491	37.47
21.6615	37.48
21.6738	37.48
21.6862	37.45
21.6985	37.46
21.7109	37.46
21.7232	37.45
21.7356	37.46
21.7479	37.46
21.7603	37.46
21.7726	37.45
21.785	37.45
21.7973	37.45
21.8097	37.45
21.822	37.47
21.8344	37.45
21.8467	37.44
21.8591	37.44
21.8714	37.45
21.8838	37.46
21.8961	37.45
21.9085	37.49
21.9208	37.48
21.9332	37.45
21.9455	37.43
21.9579	37.44
21.9702	37.45
21.9826	37.46
21.9949	37.45
22.0073	37.47
22.0196	37.47
22.032	37.46
22.0443	37.49
22.0567	37.49
22.069	37.5
22.0814	37.48
22.0937	37.48
22.106	37.46
22.1184	37.45
22.1307	37.44
22.1431	37.46
22.1554	37.46
22.1678	37.45
22.1802	37.45
22.1925	37.45
22.2049	37.46
22.2172	37.46
22.2295	37.46
22.2419	37.46
22.2542	37.47
22.2666	37.47
22.2789	37.45
22.2913	37.45
22.3036	37.45
22.316	37.46
22.3283	37.47
22.3407	37.47
22.353	37.48
22.3654	37.46
22.3777	37.47
22.3901	37.46
22.4024	37.46
22.4148	37.44
22.4271	37.44
22.4395	37.46
22.4518	37.44
22.4642	37.47
22.4765	37.45
22.4889	37.47
22.5012	37.46
22.5136	37.45
22.5259	37.44
22.5383	37.44
22.5506	37.44
22.563	37.45
22.5753	37.47
22.5877	37.49
22.6	37.46
22.6124	37.47
22.6247	37.44
22.6371	37.44
22.6494	37.45
22.6618	37.46
22.6741	37.46
22.6865	37.48
22.6988	37.47
22.7112	37.46
22.7235	37.45
22.7359	37.46
22.7482	37.48
22.7606	37.46
22.7729	37.46
22.7853	37.44
22.7976	37.47
22.81	37.47
22.8223	37.46
22.8347	37.46
22.847	37.5
22.8594	37.46
22.8717	37.47
22.8841	37.46
22.8964	37.44
22.9088	37.3
22.9211	37.06
22.9335	36.76
22.9458	36.47
22.9582	36.23
22.9705	36.08
22.9829	35.92
22.9952	35.62
23.0076	35.37
23.0199	35.09
23.0323	34.85
23.0446	34.62
23.057	34.45
23.0693	34.33
23.0817	34.25
23.094	34.14
23.1064	34
23.1187	33.8
23.131	33.53
23.1434	33.28
23.1558	33.04
23.1681	32.84
23.1805	32.72
23.1928	32.59
23.2051	32.46
23.2175	32.29
23.2298	32.07
23.2422	31.83
23.2545	31.62
23.2669	31.45
23.2793	31.29
23.2916	31.23
23.304	31.13
23.3163	30.99
23.3286	30.76
23.341	30.52
23.3533	30.32
23.3657	30.2
23.378	30.05
23.3904	29.93
23.4027	29.79
23.4151	29.6
23.4274	29.36
23.4398	29.14
23.4521	28.97
23.4645	28.86
23.4768	28.75
23.4892	28.69
23.5015	28.58
23.5139	28.4
23.5262	28.21
23.5386	28.04
23.5509	27.8
23.5633	27.58
23.5756	27.47
23.588	27.35
23.6003	27.2
23.6127	27.03
23.625	26.83
23.6374	26.65
23.6497	26.54
23.6621	26.45
23.6744	26.39
23.6868	26.29
23.6991	26.2
23.7115	26.09
23.7238	25.95
23.7362	25.78
23.7485	25.68
23.7609	25.56
23.7732	25.43
23.7856	25.3
23.7979	25.19
23.8103	25.08
23.8226	24.96
23.835	24.77
23.8473	24.44
23.8597	24.31
23.872	24.23
23.8844	24.16
23.8967	24.08
23.9091	23.99
23.9214	23.83
23.9338	23.65
23.9461	23.49
23.9585	23.36
23.9708	23.25
23.9832	23.21
23.9955	23.13
24.0079	23.03
24.0202	22.88
24.0326	22.71
24.0449	22.52
24.0573	22.42
24.0696	22.35
24.082	22.31
24.0943	22.28
24.1067	22.18
24.119	21.88
24.1314	21.74
24.1437	21.64
24.1561	21.57
24.1684	21.53
24.1807	21.45
24.1931	21.31
24.2054	21.14
24.2178	20.98
24.2301	20.87
24.2425	20.75
24.2549	20.71
24.2672	20.68
24.2796	20.62
24.2919	20.52
24.3042	20.38
24.3166	20.24
24.3289	20.14
24.3413	20.04
24.3536	19.94
24.366	19.88
24.3783	19.8
24.3907	19.67
24.403	19.42
24.4154	19.34
24.4277	19.25
24.4401	19.18
24.4524	19.09
24.4648	19.02
24.4771	18.92
24.4895	18.8
24.5018	18.73
24.5142	18.69
24.5265	18.63
24.5389	18.58
24.5512	18.52
24.5636	18.41
24.5759	18.25
24.5883	18.13
24.6006	18.02
24.613	17.92
24.6253	17.85
24.6377	17.82
24.65	17.73
24.6624	17.61
[truncated: 999 more rows]

## Sheet: Figure 7
Figure 7-c					Figure 7-e									Figure 7-f			Figure 7-g														Figure 7-i						Figure 7-k
	mA	V	mW/m^2		Time(s)	Voltage(V)								Magnetic Field (mT)	voltage (V)				Magnetic Field (mT)												DRF(mm)	Voltage (V)	DRF(mm)	Power (mW)				Magnetic Field (mT)
TENG	0.00125	17.7606	13.8322			5Hz		28Hz		58Hz		88Hz		188.49	0.01765				188	169.111	150.22	131.33	112.44	93.55	74.66	55.777	36.888	18			5	3.08025	5	335.841				188.49	178.212	167.93	157.655	147.376	137.098	126.82	116.54	106.264	95.9853
EMG	14.21	0.15538	28.9423		0	-0.000166337	0.61	0.00156	0.755	-0.00306	0.845	-0.000810132		188.461	0.00156		frequency (HZ)	5	0.00882	0.01378	0.01067	0.01067	0.00637	0.00564	0.00373	0.00267	0.00108	0.000551146			5	3.08085	5	335.834		frequency (HZ)	1	12.2299	10.7685	9.53886	7.92565	6.12223	4.64806	2.65523	1.63462	1.12981	0.90749
RF	109	3.1	160.095		0.001	0.00123	0.6102	0.00156	0.7552	-5.90384e-05	0.8452	0.02977		188.431	-0.0081			14.22	1.59762	0.66118	0.56058	0.56058	0.26548	0.14318	0.1037	0.02593	0.01458	0.0127			5	3.08099	5	335.859			2	24.4598	21.537	19.0777	15.8513	12.2445	9.29613	5.31046	3.26923	2.25963	1.81498
					0.002	0.00215	0.6104	0.00864	0.7554	0.00769	0.8454	0.09969		188.402	0.01443			23.44	9.67356	6.70042	5.84651	3.67223	2.67447	1.47378	0.852	0.213	0.10308	0.04439			5	3.08092	5	335.819			3	36.6898	32.3055	28.6166	23.7769	18.3667	13.9442	7.96569	4.90385	3.38944	2.72247
					0.003	0.00337	0.6106	0.01443	0.7556	0.02591	0.8456	0.19569		188.373	0.01121			32.66	42.6669	33.2506	27.8345	19.4876	12.5397	6.67749	4.18502	2.80519	0.7013	0.12037			5	3.08052	5	335.847			4	48.9197	43.0739	38.1555	31.7026	24.4889	18.5923	10.6209	6.53846	4.51926	3.62996
					0.004	0.00538	0.6108	0.0248	0.7558	0.05681	0.8458	0.27831		188.344	0.03696			41.88	129.116	99.2267	86.1341	59.535	41.4313	22.0417	12.9067	2.62241	1.09796	0.32667			5	3.08065	5	335.903			5	61.1496	53.8424	47.6943	39.6282	30.6111	23.2403	13.2761	8.17308	5.64907	4.53746
					0.005	0.00762	0.611	0.03257	0.756	0.09713	0.846	0.32671		188.315	0.01121			51.11	304.496	234.397	204.071	138.86	100.417	52.5357	32.7892	6.87484	3.10839	0.68689			5	3.08092	5	335.948			6	73.3795	64.6109	57.2332	47.5539	36.7334	27.8884	15.9314	9.80769	6.77888	5.44495
					0.006	0.01011	0.6112	0.04439	0.7562	0.13936	0.8462	0.37177		188.285	0.03053			60.33	575.397	490.551	390.049	270.253	188.261	105.732	64.7025	13.8834	6.22349	1.47711			5	3.08098	5	335.936			7	85.6094	75.3794	66.772	55.4795	42.8556	32.5365	18.5866	11.4423	7.9087	6.35244
					0.007	0.01245	0.6114	0.05606	0.7564	0.17424	0.8464	0.41251		188.256	0.04662			69.55	1009.11	822.152	661.466	493.998	347.683	200.585	120.62	27.9082	12.0794	3.01984			5	3.08107	5	335.943			8	97.8394	86.1479	76.3109	63.4052	48.9778	37.1845	21.2418	13.0769	9.03851	7.25993
					0.008	0.01466	0.6116	0.06631	0.7566	0.20038	0.8466	0.44876		188.227	0.04662			78.77	1768.28	1410.87	1054.53	837.412	598.652	340.873	209.082	49.2064	21.521	5.29382			5	3.08131	5	335.976			9	110.069	96.9163	85.8498	71.3308	55.1001	41.8326	23.8971	14.7115	10.1683	8.16742
					0.009	0.01691	0.6118	0.07746	0.7568	0.22503	0.8468	0.47873		188.198	0.06915			88	2659.37	2088.41	1567.59	1134.57	815.785	546.69	310.803	106.131	41.2358	7.93436			5	3.08118	5	335.905			10	122.299	107.685	95.3886	79.2565	61.2223	46.4806	26.5523	16.3462	11.2981	9.07491
					0.01	0.01884	0.612	0.08724	0.757	0.24827	0.847	0.50088		188.168	0.07237																5	3.08088	5	336.009			11	134.529	118.453	104.927	87.1821	67.3445	51.1287	29.2075	17.9808	12.4279	9.9824
					0.011	0.02044	0.6122	0.09561	0.7572	0.26976	0.8472	0.51575		188.139	0.08847																5	3.08128	5	335.997			12	146.759	129.222	114.466	95.1078	73.4667	55.7768	31.8627	19.6154	13.5578	10.8899
					0.012	0.02184	0.6124	0.10237	0.7574	0.28937	0.8474	0.52397		188.11	0.10778																5	3.08124	5	335.994			13	158.989	139.99	124.005	103.033	79.589	60.4248	34.518	21.25	14.6876	11.7974
					0.013	0.02281	0.6126	0.10719	0.7576	0.30671	0.8476	0.52687		188.081	0.11744																5	3.08146	5	335.992			14	171.219	150.759	133.544	110.959	85.7112	65.0729	37.1732	22.8846	15.8174	12.7049
					0.014	0.0235	0.6128	0.11111	0.7578	0.32169	0.8478	0.52488		188.052	0.12066																5	3.08146	5	336.074			15	183.449	161.527	143.083	118.885	91.8334	69.721	39.8284	24.5192	16.9472	13.6124
					0.015	0.02402	0.613	0.11391	0.758	0.33356	0.848	0.51695		188.023	0.13675																5	3.0817	5	336.049
					0.016	0.02426	0.6132	0.11598	0.7582	0.34242	0.8482	0.50161		187.993	0.14641																5	3.08147	5	336.082
					0.017	0.02439	0.6134	0.12017	0.7584	0.3486	0.8484	0.47829		187.964	0.15285																5	3.08169	5	336.089
					0.018	0.02438	0.6136	0.12397	0.7586	0.35192	0.8486	0.44824		187.935	0.17538																5	3.0812	5	336.059
					0.019	0.02501	0.6138	0.12856	0.7588	0.35343	0.8488	0.41239		187.906	0.15285																5	3.08105	5	336.067
					0.02	0.02566	0.614	0.13188	0.759	0.3539	0.849	0.37186		187.877	0.18182																5	3.0815	5	336.154
					0.021	0.02621	0.6142	0.13509	0.7592	0.3539	0.8492	0.32735		187.847	0.18826																5	3.08193	5	336.132
					0.022	0.02681	0.6144	0.13812	0.7594	0.3536	0.8494	0.27842		187.818	0.19469																5	3.08189	5	336.153
					0.023	0.02734	0.6146	0.14153	0.7596	0.35259	0.8496	0.2256		187.789	0.16572																5	3.08198	5	336.18
					0.024	0.02786	0.6148	0.14397	0.7598	0.35029	0.8498	0.17009		187.76	0.18182																5	3.08193	5	336.157
					0.025	0.02833	0.615	0.14602	0.76	0.34583	0.85	0.11478		187.731	0.18826																5	3.08174	5	336.241
					0.026	0.02874	0.6152	0.14875	0.7602	0.33853	0.8502	0.0607		187.702	0.19469																5	3.0821	5	336.221
					0.027	0.02908	0.6154	0.14992	0.7604	0.32832	0.8504	0.00794		187.673	0.1625																5	3.08209	5	336.19
					0.028	0.02934	0.6156	0.15138	0.7606	0.31514	0.8506	-0.04497		187.644	0.1625																5	3.08202	5	336.275
					0.029	0.02957	0.6158	0.15226	0.7608	0.29931	0.8508	-0.09943		187.614	0.16894																5	3.08238	5	336.267
					0.03	0.02967	0.616	0.15353	0.761	0.28124	0.851	-0.15506		187.585	0.16572																5	3.08228	5	336.266
					0.031	0.02973	0.6162	0.15382	0.7612	0.26104	0.8512	-0.21051		187.556	0.16572																5	3.08215	5	336.272
					0.032	0.02982	0.6164	0.15373	0.7614	0.2392	0.8514	-0.2636		187.527	0.14641																5	3.08188	5	336.288
					0.033	0.02974	0.6166	0.15509	0.7616	0.2157	0.8516	-0.31287		187.498	0.13353																5	3.08214	5	336.258
					0.034	0.02967	0.6168	0.15499	0.7618	0.19068	0.8518	-0.35832		187.469	0.15285																5	3.08215	5	336.35
					0.035	0.02962	0.617	0.15509	0.762	0.16458	0.852	-0.39952		187.44	0.15607																5	3.08289	5	336.321
					0.036	0.02941	0.6172	0.15421	0.7622	0.13784	0.8522	-0.43654		187.411	0.12388																5	3.08257	5	336.359
					0.037	0.02921	0.6174	0.1548	0.7624	0.11104	0.8524	-0.46774		187.382	0.15607																5	3.08284	5	336.365
					0.038	0.02896	0.6176	0.15509	0.7626	0.08511	0.8526	-0.49208		187.353	0.13353																5	3.08212	5	336.36
					0.039	0.02874	0.6178	0.15441	0.7628	0.06065	0.8528	-0.50865		187.323	0.13675																5	3.08272	5	336.325
					0.04	0.02851	0.618	0.15412	0.763	0.03752	0.853	-0.51807		187.294	0.12066																5	3.08283	5	336.394
					0.041	0.02827	0.6182	0.15431	0.7632	0.01591	0.8532	-0.52228		187.265	0.13675																5	3.08278	5	336.395
					0.042	0.02804	0.6184	0.1547	0.7634	-0.00521	0.8534	-0.52161		187.236	0.14319																5	3.08299	5	336.444
					0.043	0.02776	0.6186	0.15382	0.7636	-0.02693	0.8536	-0.51608		187.207	0.14641																5	3.0831	5	336.421
					0.044	0.02754	0.6188	0.15334	0.7638	-0.04995	0.8538	-0.50394		187.178	0.12388																5	3.08278	5	336.428
					0.045	0.02735	0.619	0.15343	0.764	-0.07442	0.854	-0.48448		187.149	0.13353																5	3.08284	5	336.462
					0.046	0.02717	0.6192	0.15353	0.7642	-0.10051	0.8542	-0.45752		187.12	0.14319																5	3.08301	5	336.474
					0.047	0.02696	0.6194	0.15187	0.7644	-0.12781	0.8544	-0.42472		187.091	0.16894																5	3.08274	5	336.465
					0.048	0.02668	0.6196	0.14992	0.7646	-0.15508	0.8546	-0.38706		187.062	0.15929																5	3.08315	5	336.522
					0.049	0.02651	0.6198	0.14904	0.7648	-0.182	0.8548	-0.34495		187.033	0.15285																5	3.08329	5	336.555
					0.05	0.02631	0.62	0.14719	0.765	-0.20775	0.855	-0.29842		187.004	0.15607																5	3.08382	5	336.545
					0.051	0.02601	0.6202	0.14524	0.7652	-0.23219	0.8552	-0.248		186.975	0.15929																5	3.0834	5	336.579
					0.052	0.02574	0.6204	0.14202	0.7654	-0.25487	0.8554	-0.1945		186.946	0.18182																5	3.08354	5	336.581
					0.053	0.02542	0.6206	0.14017	0.7656	-0.27575	0.8556	-0.13984		186.917	0.16894																5	3.08347	5	336.58
					0.054	0.02514	0.6208	0.13695	0.7658	-0.29481	0.8558	-0.08585		186.888	0.17538																5	3.08331	5	336.619
					0.055	0.02481	0.621	0.13363	0.766	-0.31148	0.856	-0.03379		186.859	0.18504																5	3.08362	5	336.655
					0.056	0.0244	0.6212	0.12992	0.7662	-0.32565	0.8562	0.01839		186.83	0.1786																5	3.08407	5	336.624
					0.057	0.02396	0.6214	0.12641	0.7664	-0.33698	0.8564	0.07197		186.801	0.15285																5	3.0836	5	336.598
					0.058	0.02351	0.6216	0.12222	0.7666	-0.34507	0.8566	0.12751		186.772	0.1786																5	3.08346	5	336.572
					0.059	0.02302	0.6218	0.11802	0.7668	-0.35024	0.8568	0.18326		186.743	0.1786																5	3.08339	5	336.628
					0.06	0.0225	0.622	0.11422	0.767	-0.35331	0.857	0.23783		186.714	0.1786																5	3.08346	5	336.701
					0.061	0.02194	0.6222	0.10983	0.7672	-0.35464	0.8572	0.28948		186.685	0.14641																5	3.08401	5	336.693
					0.062	0.02133	0.6224	0.10525	0.7674	-0.35515	0.8574	0.33721		186.656	0.13031																5	3.08419	5	336.742
					0.063	0.0207	0.6226	0.10037	0.7676	-0.35554	0.8576	0.38128		186.627	0.14319																5	3.08469	5	336.703
					0.064	0.02002	0.6228	0.09588	0.7678	-0.35548	0.8578	0.42102		186.598	0.13675																5	3.08441	5	336.678
					0.065	0.01934	0.623	0.08993	0.768	-0.35481	0.858	0.45582		186.569	0.12388																5	3.08382	5	336.714
					0.066	0.01856	0.6232	0.08418	0.7682	-0.35224	0.8582	0.48403		186.54	0.10456																5	3.0842	5	336.674
					0.067	0.01791	0.6234	0.0791	0.7684	-0.34726	0.8584	0.50454		186.511	0.08525																5	3.08417	5	336.726
					0.068	0.01722	0.6236	0.07403	0.7686	-0.33955	0.8586	0.51756		186.482	0.07559																5	3.0841	5	336.811
					0.069	0.01654	0.6238	0.06886	0.7688	-0.32865	0.8588	0.52415		186.454	0.07237																5	3.0845	5	336.825
					0.07	0.01577	0.624	0.06291	0.769	-0.31479	0.859	0.52602		186.425	0.0434																5	3.08465	5	336.825
					0.071	0.01496	0.6242	0.05755	0.7692	-0.29829	0.8592	0.52283		186.396	0.04662																5	3.0849	5	336.789
					0.072	0.01418	0.6244	0.05199	0.7694	-0.27944	0.8594	0.51314		186.367	0.03375																5	3.08454	5	336.786
					0.073	0.01343	0.6246	0.04652	0.7696	-0.2588	0.8596	0.49567		186.338	0.02087																5	3.08458	5	336.748
					0.074	0.01261	0.6248	0.04087	0.7698	-0.23633	0.8598	0.47054		186.309	0.02087																5	3.084	5	336.837
					0.075	0.0118	0.625	0.03511	0.77	-0.21195	0.86	0.43887		186.28	0.01121																5	3.08489	5	336.862
					0.076	0.01098	0.6252	0.02994	0.7702	-0.18631	0.8602	0.40156		186.251	0.01121																5	3.08486	5	336.859
					0.077	0.01022	0.6254	0.02477	0.7704	-0.15953	0.8604	0.36021		186.222	0.01765																5	3.08477	5	336.92
					0.078	0.00938	0.6256	0.01921	0.7706	-0.13221	0.8606	0.31444		186.193	-0.00488																5	3.08519	5	336.899
					0.079	0.00856	0.6258	0.01355	0.7708	-0.105	0.8608	0.26443		186.164	-0.02098																5	3.08525	5	336.876
					0.08	0.00781	0.626	0.00887	0.771	-0.07864	0.861	0.21091		186.136	-0.0081																5	3.08487	5	336.866
					0.081	0.00705	0.6262	0.00497	0.7712	-0.05397	0.8612	0.1556		186.107	-0.00488																5	3.08484	5	336.93
					0.082	0.00625	0.6264	0.000482607	0.7714	-0.03096	0.8614	0.10047		186.078	0.01443																5	3.0849	5	336.994
					0.083	0.00551	0.6266	-0.00439	0.7716	-0.00905	0.8616	0.04674		186.049	-0.01776																5	3.08554	5	336.949
					0.084	0.00486	0.6268	-0.00878	0.7718	0.01271	0.8618	-0.00596		186.02	-0.02098																5	3.08509	5	336.944
					0.085	0.0042	0.627	-0.01249	0.772	0.03522	0.862	-0.05913		185.991	-0.00166																5	3.08495	5	336.893
					0.086	0.00351	0.6272	-0.01659	0.7722	0.05872	0.8622	-0.114		185.962	0.00477																5	3.08489	5	336.909
					0.087	0.00292	0.6274	-0.02166	0.7724	0.08381	0.8624	-0.16995		185.934	-0.03063																5	3.08492	5	336.925
					0.088	0.00242	0.6276	-0.02624	0.7726	0.11039	0.8626	-0.22485		185.905	0.00156																5	3.08496	5	337.018
					0.089	0.00191	0.6278	-0.03063	0.7728	0.13761	0.8628	-0.27673		185.876	-0.01776																5	3.08575	5	337.061
					0.09	0.00139	0.628	-0.03551	0.773	0.16471	0.863	-0.32537		185.847	-0.00488																5	3.08578	5	337.046
					0.091	0.000973353	0.6282	-0.0401	0.7732	0.19123	0.8632	-0.36962		185.818	-0.0242																5	3.08559	5	337.105
					0.092	0.000538356	0.6284	-0.04605	0.7734	0.21649	0.8634	-0.40985		185.789	-0.01132																5	3.08601	5	337.04
					0.093	0.00013816	0.6286	-0.05092	0.7736	0.24025	0.8636	-0.44556		185.761	-0.00488																5	3.0855	5	336.985
					0.094	-0.000244637	0.6288	-0.05726	0.7738	0.26237	0.8638	-0.47529		185.732	-0.01132																5	3.08552	5	337.032
					0.095	-0.000679633	0.629	-0.06302	0.774	0.28267	0.864	-0.49715		185.703	-0.0242																5	3.08562	5	337.012
					0.096	-0.00105	0.6292	-0.06897	0.7742	0.30091	0.8642	-0.51157		185.674	-0.03707																5	3.08543	5	337.149
					0.097	-0.00151	0.6294	-0.07541	0.7744	0.3169	0.8644	-0.51983		185.645	-0.02742																5	3.08625	5	337.168
					0.098	-0.00188	0.6296	-0.08038	0.7746	0.3301	0.8646	-0.52246		185.617	-0.02742																5	3.08654	5	337.198
					0.099	-0.00237	0.6298	-0.08575	0.7748	0.34004	0.8648	-0.52062		185.588	-0.03063																5	3.08633	5	337.1
					0.1	-0.00289	0.63	-0.09121	0.775	0.34686	0.865	-0.5138		185.559	-0.0757																5	3.08571	5	337.101
					0.101	-0.00338	0.6302	-0.09735	0.7752	0.35124	0.8652	-0.49969		185.53	-0.06282																5	3.08591	5	337.046
					0.102	-0.00393	0.6304	-0.10291	0.7754	0.35341	0.8654	-0.47807		185.501	-0.06282																5	3.0854	5	337.101
					0.103	-0.00447	0.6306	-0.10789	0.7756	0.35418	0.8656	-0.44971		185.473	-0.0757																5	3.08635	5	337.194
					0.104	-0.00519	0.6308	-0.11296	0.7758	0.35439	0.8658	-0.41556		185.444	-0.07248																5	3.08668	5	337.273
					0.105	-0.00591	0.631	-0.11764	0.776	0.35411	0.866	-0.37655		185.415	-0.11755																5	3.0869	5	337.267
					0.106	-0.00678	0.6312	-0.12281	0.7762	0.35341	0.8662	-0.33342		185.386	-0.10789																5	3.08659	5	337.19
					0.107	-0.00763	0.6314	-0.1274	0.7764	0.35162	0.8664	-0.2861		185.358	-0.12398																5	3.08624	5	337.178
					0.108	-0.00849	0.6316	-0.13159	0.7766	0.34806	0.8666	-0.23436		185.329	-0.14008																5	3.08589	5	337.151
					0.109	-0.00941	0.6318	-0.13549	0.7768	0.34169	0.8668	-0.18022		185.3	-0.16905																5	3.08584	5	337.234
					0.11	-0.01043	0.632	-0.14018	0.777	0.33242	0.867	-0.12588		185.271	-0.17227																5	3.08668	5	337.308
					0.111	-0.01146	0.6322	-0.14369	0.7772	0.32023	0.8672	-0.07224		185.243	-0.17227																5	3.0871	5	337.317
					0.112	-0.0124	0.6324	-0.14671	0.7774	0.30519	0.8674	-0.01977		185.214	-0.16905																5	3.08716	5	337.33
					0.113	-0.01343	0.6326	-0.14974	0.7776	0.28772	0.8676	0.03252		185.185	-0.18514																5	3.08674	5	337.292
					0.114	-0.01448	0.6328	-0.15344	0.7778	0.26827	0.8678	0.08683		185.156	-0.19802																5	3.08681	5	337.325
					0.115	-0.0155	0.633	-0.15666	0.778	0.24701	0.868	0.14273		185.128	-0.20446																5	3.08647	5	337.232
					0.116	-0.01649	0.6332	-0.15822	0.7782	0.22398	0.8682	0.19874		185.099	-0.20446																5	3.08666	5	337.356
					0.117	-0.01752	0.6334	-0.16066	0.7784	0.19935	0.8684	0.25241		185.07	-0.18836																5	3.08739	5	337.312
					0.118	-0.01853	0.6336	-0.163	0.7786	0.17342	0.8686	0.30315		185.042	-0.18836																5	3.08715	5	337.38
					0.119	-0.01945	0.6338	-0.16534	0.7788	0.14683	0.8688	0.35009		185.013	-0.18193																5	3.08748	5	337.364
					0.12	-0.02043	0.634	-0.16583	0.779	0.12005	0.869	0.39305		184.984	-0.18193																5	3.08714	5	337.377
					0.121	-0.02141	0.6342	-0.16661	0.7792	0.09376	0.8692	0.43176		184.955	-0.18193																5	3.08676	5	337.369
					0.122	-0.02225	0.6344	-0.16759	0.7794	0.06876	0.8694	0.46492		184.927	-0.17871																5	3.08676	5	337.422
					0.123	-0.02314	0.6346	-0.16856	0.7796	0.04516	0.8696	0.4912		184.898	-0.18836																5	3.08725	5	337.358
					0.124	-0.02396	0.6348	-0.16964	0.7798	0.02307	0.8698	0.50951		184.869	-0.17227																5	3.08705	5	337.433
					0.125	-0.02485	0.635	-0.16944	0.78	0.00194	0.87	0.5206		184.841	-0.15296																5	3.08773	5	337.425
					0.126	-0.02567	0.6352	-0.16973	0.7802	-0.01944	0.8702	0.52596		184.812	-0.15617																5	3.08785	5	337.431
					0.127	-0.02642	0.6354	-0.16944	0.7804	-0.04182	0.8704	0.52643		184.783	-0.16905																5	3.08756	5	337.416
					0.128	-0.02719	0.6356	-0.16964	0.7806	-0.06566	0.8706	0.5218		184.755	-0.15617																5	3.08735	5	337.399
					0.129	-0.02797	0.6358	-0.16954	0.7808	-0.09131	0.8708	0.51025		184.726	-0.15296																5	3.08686	5	337.43
					0.13	-0.02864	0.636	-0.16885	0.781	-0.11832	0.871	0.4909		184.697	-0.13364																5	3.08742	5	337.45
					0.131	-0.02939	0.6362	-0.16866	0.7812	-0.14573	0.8712	0.46386		184.669	-0.13042																5	3.08747	5	337.55
					0.132	-0.03002	0.6364	-0.16876	0.7814	-0.17268	0.8714	0.4308		184.64	-0.16583																5	3.08807	5	337.543
					0.133	-0.03078	0.6366	-0.16885	0.7816	-0.19884	0.8716	0.39269		184.612	-0.15296																5	3.08803	5	337.54
					0.134	-0.03145	0.6368	-0.16817	0.7818	-0.2238	0.8718	0.34979		184.583	-0.1433																5	3.08782	5	337.54
					0.135	-0.03217	0.637	-0.16729	0.782	-0.24717	0.872	0.303		184.554	-0.13686																5	3.08743	5	337.486
					0.136	-0.0328	0.6372	-0.16749	0.7822	-0.26874	0.8722	0.25194		184.526	-0.15617																5	3.08737	5	337.548
					0.137	-0.03342	0.6374	-0.16759	0.7824	-0.28854	0.8724	0.19777		184.497	-0.15939																5	3.08811	5	337.55
					0.138	-0.03411	0.6376	-0.16681	0.7826	-0.30608	0.8726	0.14208		184.468	-0.15617																5	3.0883	5	337.547
					0.139	-0.03474	0.6378	-0.16515	0.7828	-0.3211	0.8728	0.08724		184.44	-0.1433																5	3.08863	5	337.532
					0.14	-0.03535	0.638	-0.16427	0.783	-0.33348	0.873	0.0339		184.411	-0.17227																5	3.0882	5	337.504
					0.141	-0.0359	0.6382	-0.16251	0.7832	-0.34282	0.8732	-0.01889		184.383	-0.16261																5	3.08791	5	337.556
					0.142	-0.03639	0.6384	-0.16008	0.7834	-0.34902	0.8734	-0.07245		184.354	-0.16261																5	3.08779	5	337.565
					0.143	-0.03684	0.6386	-0.15725	0.7836	-0.35275	0.8736	-0.12781		184.325	-0.16905																5	3.08784	5	337.686
					0.144	-0.03715	0.6388	-0.15539	0.7838	-0.35451	0.8738	-0.18412		184.297	-0.1948																5	3.08853	5	337.571
					0.145	-0.03746	0.639	-0.15286	0.784	-0.35526	0.874	-0.23831		184.268	-0.17549																5	3.08832	5	337.673
					0.146	-0.0377	0.6392	-0.14944	0.7842	-0.35563	0.8742	-0.28938		184.24	-0.17871																5	3.08871	5	337.7
					0.147	-0.03769	0.6394	-0.14583	0.7844	-0.35584	0.8744	-0.33684		184.211	-0.16261																5	3.08921	5	337.556
					0.148	-0.03765	0.6396	-0.14232	0.7846	-0.35526	0.8746	-0.38039		184.183	-0.18836																5	3.0881	5	337.659
					0.149	-0.03756	0.6398	-0.1393	0.7848	-0.35357	0.8748	-0.4196		184.154	-0.19802																5	3.08846	5	337.627
					0.15	-0.03729	0.64	-0.13481	0.785	-0.34955	0.875	-0.45366		184.125	-0.20124																5	3.0881	5	337.724
					0.151	-0.03694	0.6402	-0.13003	0.7852	-0.34286	0.8752	-0.48161		184.097	-0.18514																5	3.08871	5	337.748
					0.152	-0.03652	0.6404	-0.12603	0.7854	-0.33305	0.8754	-0.50189		184.068	-0.17871																5	3.08898	5	337.729
					0.153	-0.036	0.6406	-0.12155	0.7856	-0.32026	0.8756	-0.51453		184.04	-0.19802																5	3.08904	5	337.758
					0.154	-0.03547	0.6408	-0.11706	0.7858	-0.30468	0.8758	-0.52129		184.011	-0.18193																5	3.08923	5	337.85
					0.155	-0.0348	0.641	-0.11199	0.786	-0.28665	0.876	-0.5229		183.983	-0.17549																5	3.08911	5	337.744
					0.156	-0.03406	0.6412	-0.10789	0.7862	-0.2664	0.8762	-0.52009		183.954	-0.14974																5	3.08859	5	337.675
					0.157	-0.0333	0.6414	-0.10243	0.7864	-0.2444	0.8764	-0.51151		183.926	-0.14974																5	3.08824	5	337.745
					0.158	-0.0325	0.6416	-0.09716	0.7866	-0.2209	0.8766	-0.49545		183.897	-0.12077																5	3.08869	5	337.818
					0.159	-0.03176	0.6418	-0.09131	0.7868	-0.19567	0.8768	-0.4721		183.869	-0.11755																5	3.08916	5	337.822
					0.16	-0.03094	0.642	-0.08594	0.787	-0.16906	0.877	-0.44196		183.84	-0.10789																5	3.08947	5	337.823
					0.161	-0.03014	0.6422	-0.08048	0.7872	-0.14184	0.8772	-0.40681		183.812	-0.10467																5	3.08953	5	337.836
					0.162	-0.02922	0.6424	-0.07502	0.7874	-0.11455	0.8774	-0.36672		183.783	-0.08214																5	3.08917	5	337.844
					0.163	-0.02835	0.6426	-0.06936	0.7876	-0.08802	0.8776	-0.32253		183.755	-0.0596																5	3.08928	5	337.848
					0.164	-0.02748	0.6428	-0.06351	0.7878	-0.06274	0.8778	-0.2741		183.726	-0.04673																5	3.08931	5	337.872
					0.165	-0.0267	0.643	-0.05765	0.788	-0.03905	0.878	-0.22163		183.698	-0.04351																5	3.08962	5	337.897
					0.166	-0.02581	0.6432	-0.0519	0.7882	-0.01669	0.8782	-0.16694		183.669	-0.04995																5	3.08989	5	337.907
					0.167	-0.02504	0.6434	-0.04741	0.7884	0.00496	0.8784	-0.09237		183.641	-0.05317																5	3.08999	5	337.823
					0.168	-0.02413	0.6436	-0.04244	0.7886	0.02711	0.8786	-0.03718		183.612	-0.0242																5	3.08966	5	337.811
					0.169	-0.02325	0.6438	-0.03619	0.7888	0.05029	0.8788	-0.01105		183.584	-0.01454																5	3.08898	5	337.791
					0.17	-0.0223	0.644	-0.03122	0.789	0.07488	0.879	-0.000273637		183.555	-0.02742																5	3.08886	5	337.884
					0.171	-0.02136	0.6442	-0.02615	0.7892	0.10078	0.8792	0.01496		183.527	-0.00166																5	3.08924	5	337.958
					0.172	-0.02038	0.6444	-0.02176	0.7894	0.12778	--			183.498	-0.00488																5	3.08987	5	337.964
					0.173	-0.01932	0.6446	-0.0161	0.7896	0.15529	--			183.47	0.00156																5	3.08998	5	337.998
					0.174	-0.01825	0.6448	-0.01259	0.7898	0.18198	--			183.441	-0.02742																5	3.08998	5	337.967
					0.175	-0.01709	0.645	-0.0081	0.79	0.20769	--			183.413	-0.0081																5	3.09011	5	337.939
					0.176	-0.01585	0.6452	-0.00342	0.7902	0.23207	--			183.385	-0.00166																5	3.08985	5	337.856
					0.177	-0.0146	0.6454	0.00175	0.7904	0.25484	--			183.356	0.01121																5	3.08918	5	337.924
					0.178	-0.01326	0.6456	0.00624	0.7906	0.27598	--			183.328	-0.01776																5	3.08958	5	337.945
					0.179	-0.01191	0.6458	0.01092	0.7908	0.29501	--			183.299	-0.0081																5	3.0897	5	338.11
					0.18	-0.0104	0.646	0.01648	0.791	0.31171	--			183.271	-0.0081																5	3.09069	5	338.094
					0.181	-0.00897	0.6462	0.02116	0.7912	0.32583	--			183.242	-0.00166																5	3.09034	5	338.095
					0.182	-0.00741	0.6464	0.02672	0.7914	0.33712	--			183.214	0.00799																5	3.09076	5	338.046
					0.183	-0.0058	0.6466	0.03218	0.7916	0.3451	--			183.186	-0.00166																5	3.09027	5	338.002
					0.184	-0.00432	0.6468	0.03745	0.7918	0.35019	--			183.157	0.00156																5	3.08985	5	337.972
					0.185	-0.0027	0.647	0.04321	0.792	0.35298	--			183.129	0.00799																5	3.08969	5	338.148
					0.186	-0.00108	0.6472	0.04886	0.7922	0.35422	--			183.1	-0.00488																5	3.09078	5	338.168
					0.187	0.000468757	0.6474	0.05511	0.7924	0.35446	--			183.072	-0.0081																5	3.09081	5	338.14
					0.188	0.00204	0.6476	0.06037	0.7926	0.35448	--			183.044	0.00156																5	3.09089	5	338.125
					0.189	0.0036	0.6478	0.06691	0.7928	0.35405	--			183.015	0.01121																5	3.09112	5	338.079
					0.19	0.00507	0.648	0.07257	0.793	0.35259	--			182.987	0.03053																5	3.09071	5	338.052
					0.191	0.00652	0.6482	0.07871	0.7932	0.34976	--			182.959	-0.0081																5	3.09049	5	338.077
					0.192	0.0079	0.6484	0.0831	0.7934	0.3445	--			182.93	0.02731																5	3.09038	5	338.243
					0.193	0.00913	0.6486	0.08847	0.7936	0.33632	--			182.902	0.03696																5	3.09133	5	338.297
					0.194	0.0104	0.6488	0.09413	0.7938	0.32523	--			182.873	0.05306																5	3.09148	5	338.316
					0.195	0.01154	0.649	0.0993	0.794	0.31126	--			182.845	0.06915																5	3.09166	5	338.231
					0.196	0.01274	0.6492	0.1032	0.7942	0.29473	--			182.817	0.06272																5	3.09106	5	338.188
					0.197	0.01381	0.6494	0.10798	0.7944	0.27587	--			182.788	0.07559																5	3.09089	5	338.095
					0.198	0.0148	0.6496	0.11266	0.7946	0.25516	--			182.76	0.09169																5	3.09026	5	338.244
					0.199	0.01573	0.6498	0.11676	0.7948	0.23269	--			182.732	0.11422																5	3.0913	5	338.303
					0.2	0.01669	0.65	0.12124	0.795	0.20862	--			182.703	0.111																5	3.09159	5	338.319
					0.201	0.01754	0.6502	0.12553	0.7952	0.18321	--			182.675	0.1271																5	3.0915	5	338.318
					0.202	0.01834	0.6504	0.12924	0.7954	0.15688	--			182.647	0.14963																5	3.09165	5	338.244
					0.203	0.01912	0.6506	0.13334	0.7956	0.12988	--			182.618	0.16572																5	3.09099	5	338.256
					0.204	0.02002	0.6508	0.13587	0.7958	0.10323	--			182.59	0.15285																5	3.09138	5	338.209
					0.205	0.02083	0.651	0.1389	0.796	0.07773	--			182.562	0.1625																5	3.09076	5	338.21
					0.206	0.02163	0.6512	0.14153	0.7962	0.05361	--			182.534	0.1786																5	3.09099	5	338.313
					0.207	0.02235	0.6514	0.14524	0.7964	0.03104	--			182.505	0.18504																5	3.09171	5	338.334
					0.208	0.02311	0.6516	0.1466	0.7966	0.0094	--			182.477	0.20113																5	3.09156	5	338.381
					0.209	0.02381	0.6518	0.14856	0.7968	-0.01193	--			182.449	0.1625																5	3.09157	5	338.381
					0.21	0.02452	0.652	0.15021	0.797	-0.03373	--			182.42	0.18504																5	3.09159	5	338.321
					0.211	0.0252	0.6522	0.15148	0.7972	-0.05725	--			182.392	0.17216																5	3.09169	5	338.382
					0.212	0.02581	0.6524	0.15255	0.7974	-0.08227	--			182.364	0.17538																5	3.09176	5	338.379
					0.213	0.02641	0.6526	0.15285	0.7976	-0.10877	--			182.336	0.1786																5	3.09199	5	338.374
					0.214	0.02702	0.6528	0.15441	0.7978	-0.13614	--			182.307	0.16572																5	3.09181	5	338.465
					0.215	0.02756	0.653	0.15509	0.798	-0.16339	--			182.279	0.17216																5	3.09248	5	338.479
					0.216	0.02804	0.6532	0.1547	0.7982	-0.18987	--			182.251	0.1625																5	3.09211	5	338.44
					0.217	0.02846	0.6534	0.15431	0.7984	-0.21543	--			182.223	0.15607																5	3.09215	5	338.361
					0.218	0.0289	0.6536	0.15499	0.7986	-0.23951	--			182.194	0.13997																5	3.0916	5	338.427
					0.219	0.0292	0.6538	0.15509	0.7988	-0.26165	--			182.166	0.15285																5	3.09198	5	338.452
					0.22	0.02945	0.654	0.1546	0.799	-0.28208	--			182.138	0.14963																5	3.09217	5	338.486
					0.221	0.02967	0.6542	0.15451	0.7992	-0.30056	--			182.11	0.14963																5	3.09241	5	338.568
					0.222	0.02978	0.6544	0.1546	0.7994	-0.31659	--			182.081	0.15285																5	3.09281	5	338.525
					0.223	0.02974	0.6546	0.15421	0.7996	-0.32996	--			182.053	0.12388																5	3.09261	5	338.463
					0.224	0.02974	0.6548	0.15363	0.7998	-0.34018	--			182.025	0.12066																5	3.09214	5	338.466
					0.225	0.02962	0.655	0.15412	0.8	-0.34767	--			181.997	0.13997																5	3.09189	5	338.455
					0.226	0.02949	0.6552	0.1546	0.8002	-0.35213	--			181.969	0.14641																5	3.09213	5	338.534
					0.227	0.02929	0.6554	0.15373	0.8004	-0.35453	--			181.94	0.11422																5	3.09296	5	338.591
					0.228	0.02915	0.6556	0.15294	0.8006	-0.35567	--			181.912	0.15285																5	3.09319	5	338.558
					0.229	0.02893	0.6558	0.15285	0.8008	-0.35608	--			181.884	0.14641																5	3.09294	5	338.563
					0.23	0.02875	0.656	0.15197	0.801	-0.35621	--			181.856	0.13675																5	3.09283	5	338.509
					0.231	0.02852	0.6562	0.15021	0.8012	-0.35638	--			181.828	0.12066																5	3.09216	5	338.517
					0.232	0.0284	0.6564	0.14885	0.8014	-0.35518	--			181.799	0.13997																5	3.09238	5	338.541
					0.233	0.02814	0.6566	0.14768	0.8016	-0.35187	--			181.771	0.15285																5	3.09258	5	338.571
					0.234	0.02799	0.6568	0.14504	0.8018	-0.34627	--			181.743	0.17216																5	3.09268	5	338.646
					0.235	0.02781	0.657	0.14212	0.802	-0.33754	--			181.715	0.14319																5	3.09343	5	338.605
					0.236	0.02758	0.6572	0.13909	0.8022	-0.32578	--			181.687	0.15285																5	3.09305	5	338.66
					0.237	0.02736	0.6574	0.13675	0.8024	-0.31114	--			181.659	0.1625																5	3.09352	5	338.679
					0.238	0.02711	0.6576	0.13295	0.8026	-0.29378	--			181.63	0.1786																5	3.09319	5	338.614
					0.239	0.02699	0.6578	0.12953	0.8028	-0.27438	--			181.602	0.17216																5	3.09275	5	338.694
					0.24	0.02676	0.658	0.12544	0.803	-0.25296	--			181.574	0.13675																5	3.09323	5	338.602
					0.241	0.02653	0.6582	0.12202	0.8032	-0.23004	--			181.546	0.17216																5	3.09296	5	338.7
					0.242	0.0262	0.6584	0.11734	0.8034	-0.2053	--			181.518	0.1786																5	3.09351	5	338.706
					0.243	0.02589	0.6586	0.11266	0.8036	-0.1791	--			181.49	0.18182																5	3.09323	5	338.774
					0.244	0.02562	0.6588	0.10876	0.8038	-0.15202	--			181.462	0.16894																5	3.09357	5	338.75
					0.245	0.02531	0.659	0.10339	0.804	-0.1247	--			181.433	0.15929																5	3.09347	5	338.686
					0.246	0.025	0.6592	0.09842	0.8042	-0.08539	--			181.405	0.15929																5	3.09301	5	338.751
					0.247	0.02461	0.6594	0.09295	0.8044	-0.04918	--			181.377	0.1625																5	3.09362	5	338.783
					0.248	0.02419	0.6596	0.08798	0.8046	-0.02288	--			181.349	0.13353																5	3.09396	5	338.766
					0.249	0.02378	0.6598	0.08271	0.8048	-0.00849	--			181.321	0.14963																5	3.09361	5	338.753
					0.25	0.02334	0.66	0.07764	0.805	-0.00268	--			181.293	0.13997																5	3.09367	5	338.858
					0.251	0.02278	0.6602	0.07169	0.8052	0.00015556	--			181.265	0.12066																5	3.0941	5	338.837
					0.252	0.02224	0.6604	0.06584	0.8054	0.00273	--			181.237	0.09491																5	3.09345	5	338.823
					0.253	0.02164	0.6606	0.06018	--					181.209	0.08847																5	3.09349	5	338.819
					0.254	0.02103	0.6608	0.05481	--					181.18	0.08525																5	3.09381	5	338.829
					0.255	0.02037	0.661	0.04955	--					181.152	0.07559																5	3.09395	5	338.838
					0.256	0.01975	0.6612	0.0435	--					181.124	0.04984																5	3.09401	5	338.833
					0.257	0.01905	0.6614	0.03745	--					181.096	0.02731																5	3.09389	5	338.945
					0.258	0.01837	0.6616	0.03209	--					181.068	0.02731																5	3.09452	5	338.92
					0.259	0.01764	0.6618	0.02643	--					181.04	0.02731																5	3.0938	5	338.994
					0.26	0.01699	0.662	0.02184	--					181.012	0.03696																5	3.09438	5	338.949
					0.261	0.0162	0.6622	0.01736	--					180.984	-0.0081																5	3.09411	5	338.933
					0.262	0.01545	0.6624	0.01287	--					180.956	-0.00488																5	3.09424	5	338.961
					0.263	0.01461	0.6626	0.00721	--					180.928	0.00477																5	3.0947	5	338.959
					0.264	0.01386	0.6628	0.00253	--					180.9	0.00799																5	3.0944	5	338.935
					0.265	0.01296	0.663	-0.00196	--					180.872	-0.02098																5	3.09442	5	338.977
					0.266	0.01212	0.6632	-0.00625	--					180.844	-0.00166																5	3.09452	5	338.972
					0.267	0.01132	0.6634	-0.01074	--					180.816	-0.01132																5	3.09417	5	339.027
					0.268	0.01048	0.6636	-0.01464	--					180.788	-0.00166																5	3.09477	5	338.938
					0.269	0.0096	0.6638	-0.01844	--					180.76	-0.02098																5	3.09417	5	339.049
					0.27	0.00879	0.664	-0.02332	--					180.732	-0.01132																5	3.09509	5	339.067
					0.271	0.00793	0.6642	-0.02751	--					180.704	-0.00488																5	3.09501	5	338.997
					0.272	0.00712	0.6644	-0.03268	--					180.676	-0.01132																5	3.09442	5	339.034
					0.273	0.00638	0.6646	-0.03717	--					180.648	-0.01454																5	3.09478	5	339.067
					0.274	0.00567	0.6648	-0.04253	--					180.62	-0.01132																5	3.0951	5	339.066
					0.275	0.00502	0.665	-0.04712	--					180.592	-0.01132																5	3.09488	5	339.111
					0.276	0.00432	0.6652	-0.05248	--					180.564	-0.01454																5	3.0953	5	339.055
					0.277	0.00374	0.6654	-0.05853	--					180.536	-0.02098																5	3.09514	5	339.076
					0.278	0.00311	0.6656	-0.0638	--					180.508	-0.02098																5	3.09518	5	339.035
					0.279	0.00253	0.6658	-0.06936	--					180.48	-0.01132																5	3.09462	5	339.06
					0.28	0.00203	0.666	-0.07472	--					180.452	-0.01454																5	3.09464	5	339.068
					0.281	0.0015	0.6662	-0.08175	--					180.424	-0.03385																5	3.09473	5	339.182
					0.282	0.00102	0.6664	-0.08731	--					180.396	-0.02098																5	3.09553	5	339.15
					0.283	0.000555756	0.6666	-0.09248	--					180.368	-0.02098																5	3.0952	5	339.2
					0.284	0.00012946	0.6668	-0.09745	--					180.34	-0.02742																5	3.09573	5	339.195
					0.285	-0.000279436	0.667	-0.10252	--					180.312	-0.05317																5	3.09562	5	339.177
					0.286	-0.000636133	0.6672	-0.10779	--					180.284	-0.04995																5	3.09533	5	339.191
					0.287	-0.00111	0.6674	-0.11286	--					180.256	-0.04995																5	3.09543	5	339.084
					0.288	-0.0015	0.6676	-0.11862	--					180.228	-0.04351																5	3.09514	5	339.205
					0.289	-0.00192	0.6678	-0.12233	--					180.2	-0.08858																5	3.09574	5	339.216
					0.29	-0.00231	0.668	-0.12603	--					180.173	-0.10789																5	3.09551	5	339.26
					0.291	-0.00276	0.6682	-0.13023	--					180.145	-0.09823																5	3.09591	5	339.199
					0.292	-0.00325	0.6684	-0.1351	--					180.117	-0.10145																5	3.09563	5	339.145
					0.293	-0.00388	0.6686	-0.13949	--					180.089	-0.10467																5	3.09518	5	339.314
					0.294	-0.00443	0.6688	-0.1432	--					180.061	-0.15939																5	3.09601	5	339.264
					0.295	-0.00509	0.669	-0.1471	--					180.033	-0.15296																5	3.09563	5	339.316
					0.296	-0.0058	0.6692	-0.14915	--					180.005	-0.15296																5	3.09599	5	339.303
					0.297	-0.0066	0.6694	-0.15198	--					179.977	-0.15617																5	3.09608	5	339.288
					0.298	-0.0074	0.6696	-0.15481	--					179.949	-0.18193																5	3.09575	5	339.309
					0.299	-0.00833	0.6698	-0.15822	--					179.921	-0.1948																5	3.09593	5	339.316
					0.3	-0.0092	0.67	-0.15998	--					179.894	-0.19158																5	3.09603	5	339.257
					0.301	-0.01026	0.6702	-0.16183	--					179.866	-0.17227																5	3.09567	5	339.317
					0.302	-0.0112	0.6704	-0.16388	--					179.838	-0.19802																5	3.09584	5	339.354
					0.303	-0.01218	0.6706	-0.16495	--					179.81	-0.18514																5	3.09627	5	339.355
					0.304	-0.01322	0.6708	-0.16612	--					179.782	-0.19802																5	3.0966	5	339.34
					0.305	-0.01423	0.671	-0.16642	--					179.754	-0.18193																5	3.09624	5	339.302
					0.306	-0.01523	0.6712	-0.16739	--					179.726	-0.17871																5	3.09587	5	339.335
					0.307	-0.01625	0.6714	-0.16749	--					179.699	-0.17227																5	3.0963	5	339.389
					0.308	-0.01724	0.6716	-0.16778	--					179.671	-0.17871																5	3.09651	5	339.371
					0.309	-0.01817	0.6718	-0.16866	--					179.643	-0.16583																5	3.09626	5	339.514
					0.31	-0.0191	0.672	-0.16846	--					179.615	-0.16261																5	3.09704	5	339.44
					0.311	-0.02002	0.6722	-0.16778	--					179.587	-0.17549																5	3.09663	5	339.475
					0.312	-0.02089	0.6724	-0.16837	--					179.559	-0.14974																5	3.09681	5	339.426
					0.313	-0.02177	0.6726	-0.16876	--					179.532	-0.1433																5	3.09632	5	339.467
					0.314	-0.02267	0.6728	-0.16768	--					179.504	-0.14652																5	3.09678	5	339.377
					0.315	-0.02356	0.673	-0.16729	--					179.476	-0.16905																5	3.09633	5	339.544
					0.316	-0.02435	0.6732	-0.16798	--					179.448	-0.14974																5	3.09732	5	339.456
					0.317	-0.02524	0.6734	-0.16837	--					179.42	-0.13686																5	3.0968	5	339.553
					0.318	-0.02599	0.6736	-0.16768	--					179.393	-0.13686																5	3.09723	5	339.562
					0.319	-0.02679	0.6738	-0.16749	--					179.365	-0.14008																5	3.09713	5	339.504
					0.32	-0.02754	0.674	-0.1672	--					179.337	-0.16583																5	3.09708	5	339.475
					0.321	-0.02835	0.6742	-0.16525	--					179.309	-0.14974																5	3.09673	5	339.549
					0.322	-0.02907	0.6744	-0.16456	--					179.282	-0.13686																5	3.09712	5	339.586
					0.323	-0.02982	0.6746	-0.16349	--					179.254	-0.13042																5	3.09743	5	339.606
					0.324	-0.03056	0.6748	-0.16222	--					179.226	-0.18193																5	3.09768	5	339.635
					0.325	-0.03124	0.675	-0.15939	--					179.198	-0.15939																5	3.09759	5	339.564
					0.326	-0.03195	0.6752	-0.15647	--					179.17	-0.1433																5	3.09678	5	339.583
					0.327	-0.03266	0.6754	-0.15403	--					179.143	-0.15296																5	3.09707	5	339.562
					0.328	-0.03337	0.6756	-0.15081	--					179.115	-0.17871																5	3.09712	5	339.582
					0.329	-0.03395	0.6758	-0.14857	--					179.087	-0.16583																5	3.09773	5	339.614
					0.33	-0.03447	0.676	-0.14476	--					179.059	-0.18193																5	3.09744	5	339.673
					0.331	-0.0351	0.6762	-0.14125	--					179.032	-0.15939																5	3.09776	5	339.628
					0.332	-0.03562	0.6764	-0.13667	--					179.004	-0.18836																5	3.09761	5	339.593
					0.333	-0.03611	0.6766	-0.13315	--					178.976	-0.17871																5	3.09711	5	339.697
					0.334	-0.03653	0.6768	-0.12935	--					178.949	-0.17871																5	3.09792	5	339.632
					0.335	-0.037	0.677	-0.12447	--					178.921	-0.18193																5	3.09746	5	339.729
					0.336	-0.03725	0.6772	-0.12008	--					178.893	-0.20124																5	3.09805	5	339.707
					0.337	-0.03749	0.6774	-0.1156	--					178.865	-0.17871																5	3.09796	5	339.703
					0.338	-0.0375	0.6776	-0.11091	--					178.838	-0.18514																5	3.0977	5	339.74
					0.339	-0.03752	0.6778	-0.10662	--					178.81	-0.16905																5	3.0981	5	339.651
					0.34	-0.03752	0.678	-0.10116	--					178.782	-0.18836																5	3.09763	5	339.737
					0.341	-0.03733	0.6782	-0.09589	--					178.755	-0.17227																5	3.09805	5	339.763
					0.342	-0.03708	0.6784	-0.08994	--					178.727	-0.1433																5	3.09812	5	339.7
					0.343	-0.03669	0.6786	-0.08477	--					178.699	-0.13042																5	3.09802	5	339.774
					0.344	-0.03618	0.6788	-0.0795	--					178.672	-0.13686																5	3.09871	5	339.781
					0.345	-0.03558	0.679	-0.07287	--					178.644	-0.13042																5	3.09841	5	339.796
					0.346	-0.03489	0.6792	-0.06702	--					178.616	-0.11111																5	3.09824	5	339.784
					0.347	-0.03417	0.6794	-0.06146	--					178.589	-0.08536																5	3.09801	5	339.81
					0.348	-0.03344	0.6796	-0.05561	--					178.561	-0.0757																5	3.09837	5	339.818
					0.349	-0.03267	0.6798	-0.04995	--					178.533	-0.09179																5	3.09838	5	339.82
					0.35	-0.03189	0.68	-0.04429	--					178.506	-0.06604																5	3.09822	5	339.838
					0.351	-0.03104	0.6802	-0.03902	--					178.478	-0.0596																5	3.09893	5	339.869
					0.352	-0.03015	0.6804	-0.03327	--					178.45	-0.04029																5	3.09888	5	339.781
					0.353	-0.02926	0.6806	-0.02839	--					178.423	-0.03385																5	3.09807	5	339.827
					0.354	-0.02837	0.6808	-0.02449	--					178.395	-0.02742																5	3.0983	5	339.896
					0.355	-0.0276	0.681	-0.01922	--					178.367	-0.04673																5	3.09888	5	339.849
					0.356	-0.02672	0.6812	-0.01425	--					178.34	-0.01776																5	3.09854	5	339.911
					0.357	-0.02591	0.6814	-0.01025	--					178.312	-0.0081																5	3.09893	5	339.878
					0.358	-0.02501	0.6816	-0.00605	--					178.285	-0.02098																5	3.09884	5	339.929
					0.359	-0.02419	0.6818	-0.00166	--					178.257	-0.0242																5	3.09914	5	339.94
					0.36	-0.02333	0.682	0.00341	--					178.229	-0.00488																5	3.09901	5	339.846
					0.361	-0.02234	0.6822	0.0077	--					178.202	0.00156																5	3.09862	5	339.943
					0.362	-0.02141	0.6824	0.01287	--					178.174	0.00799																5	3.09887	5	339.912
					0.363	-0.02044	0.6826	0.01765	--					178.147	-0.01776																5	3.09905	5	339.942
					0.364	-0.01938	0.6828	0.02311	--					178.119	-0.0081																5	3.09934	5	339.978
					0.365	-0.01833	0.683	0.02867	--					178.091	-0.00488																5	3.09943	5	339.943
					0.366	-0.01722	0.6832	0.03404	--					178.064	0.00156																5	3.09885	5	339.869
					0.367	-0.0161	0.6834	0.0395	--					178.036	-0.01132																5	3.09878	5	339.987
					0.368	-0.01486	0.6836	0.04467	--					178.009	0.00477																5	3.09921	5	339.967
					0.369	-0.01354	0.6838	0.0513	--					177.981	0.00156																5	3.09907	5	340.041
					0.37	-0.01215	0.684	0.05706	--					177.954	0.00799																5	3.09971	5	340.028
					0.371	-0.01074	0.6842	0.06233	--					177.926	-0.00488																5	3.10005	5	340.078
					0.372	-0.00913	0.6844	0.06896	--					177.899	0.00799																5	3.09965	5	340.042
					0.373	-0.00757	0.6846	0.07462	--					177.871	-0.00488																5	3.09992	5	340.002
					0.374	-0.006	0.6848	0.07988	--					177.843	0.00799																5	3.09915	5	340.031
					0.375	-0.00443	0.685	0.08515	--					177.816	0.01443																5	3.09928	5	340.031
					0.376	-0.00281	0.6852	0.09061	--					177.788	0.01121																5	3.09958	5	340.079
					0.377	-0.00112	0.6854	0.09598	--					177.761	0.01765																5	3.09963	5	340.068
					0.378	0.000477457	0.6856	0.10008	--					177.733	0.03696																5	3.09985	5	340.076
					0.379	0.002	0.6858	0.10476	--					177.706	0.02409																5	3.10017	5	340.074
					0.38	0.00355	0.686	0.10905	--					177.678	0.05628																5	3.09974	5	340.076
					0.381	0.00498	0.6862	0.11373	--					177.651	0.05306																5	3.09968	5	340.089
					0.382	0.00633	0.6864	0.11802	--					177.623	0.06594																5	3.09968	5	340.147
					0.383	0.00764	0.6866	0.12202	--					177.596	0.07881																5	3.1001	5	340.162
					0.384	0.00891	0.6868	0.12563	--					177.568	0.09812																5	3.10034	5	340.194
					0.385	0.01013	0.687	0.12924	--					177.541	0.11422																5	3.10056	5	340.104
					0.386	0.01129	0.6872	0.13305	--					177.513	0.07881																5	3.09992	5	340.107
					0.387	0.01248	0.6874	0.13714	--					177.486	0.1271																5	3.09952	5	340.145
					0.388	0.01357	0.6876	0.13987	--					177.458	0.14963																5	3.09993	5	340.156
					0.389	0.0146	0.6878	0.14221	--					177.431	0.14963																5	3.09982	5	340.164
					0.39	0.01553	0.688	0.14553	--					177.403	0.14641																5	3.10009	5	340.213
					0.391	0.01647	0.6882	0.14836	--					177.376	0.17216																5	3.10046	5	340.2
					0.392	0.01745	0.6884	0.15041	--					177.348	0.1786																5	3.10046	5	340.114
					0.393	0.01829	0.6886	0.15041	--					177.321	0.17216																5	3.10022	5	340.249
					0.394	0.01912	0.6888	0.15187	--					177.294	0.17216																5	3.10072	5	340.129
					0.395	0.01996	0.689	0.15324	--					177.266	0.1786																5	3.10001	5	340.256
					0.396	0.0207	0.6892	0.15421	--					177.239	0.18826																5	3.10053	5	340.25
					0.397	0.0215	0.6894	0.1546	--					177.211	0.17538																5	3.10062	5	340.205
					0.398	0.02225	0.6896	0.15412	--					177.184	0.15607																5	3.10064	5	340.334
					0.399	0.02295	0.6898	0.15529	--					177.156	0.16572																5	3.10076	5	340.237
					0.4	0.0236	0.69	0.15538	--					177.129	0.15929																5	3.10072	5	340.177
					0.401	0.02431	0.6902	0.15529	--					177.101	0.16894																5	3.10029	5	340.165
					0.402	0.02504	0.6904	0.1549	--					177.074	0.15929																5	3.10015	5	340.22
					0.403	0.02564	0.6906	0.15519	--					177.047	0.15285																5	3.10027	5	340.304
					0.404	0.02626	0.6908	0.15519	--					177.019	0.14319																5	3.10108	5	340.331
					0.405	0.02686	0.691	0.15499	--					176.992	0.13997																5	3.10118	5	340.327
					0.406	0.02738	0.6912	0.15499	--					176.964	0.15607																5	3.10142	5	340.246
					0.407	0.02787	0.6914	0.1549	--					176.937	0.12388																5	3.10052	5	340.306
					0.408	0.02835	0.6916	0.1548	--					176.91	0.13353																5	3.10079	5	340.332
					0.409	0.02875	0.6918	0.1546	--					176.882	0.1271																5	3.10078	5	340.375
					0.41	0.02911	0.692	0.15392	--					176.855	0.13675																5	3.10111	5	340.5
					0.411	0.02946	0.6922	0.15392	--					176.827	0.12066																5	3.10186	5	340.462
					0.412	0.02967	0.6924	0.15275	--					176.8	0.13997																5	3.10173	5	340.461
					0.413	0.02975	0.6926	0.15158	--					176.773	0.11744																5	3.10181	5	340.348
					0.414	0.02981	0.6928	0.14982	--					176.745	0.14963																5	3.10083	5	340.328
					0.415	0.02974	0.693	0.14865	--					176.718	0.13031																5	3.1008	5	340.372
					0.416	0.02974	0.6932	0.14641	--					176.691	0.13031																5	3.10108	5	340.457
					0.417	0.02964	0.6934	0.14397	--					176.663	0.13675																5	3.10168	5	340.529
					0.418	0.02953	0.6936	0.14104	--					176.636	0.14319																5	3.10215	5	340.494
					0.419	0.02934	0.6938	0.13861	--					176.609	0.14641																5	3.10196	5	340.549
					0.42	0.02913	0.694	0.1347	--					176.581	0.15607																5	3.10228	5	340.441
					0.421	0.02892	0.6942	0.13139	--					176.554	0.14963																5	3.10143	5	340.45
					0.422	0.0287	0.6944	0.12768	--					176.527	0.15285																5	3.10141	5	340.399
					0.423	0.02851	0.6946	0.12417	--					176.499	0.15929																5	3.10118	5	340.534
					0.424	0.02828	0.6948	0.11919	--					176.472	0.1625																5	3.10199	5	340.55
					0.425	0.02805	0.695	0.11441	--					176.445	0.16894																5	3.1023	5	340.522
					0.426	0.02785	0.6952	0.11081	--					176.417	0.1625																5	3.10234	5	340.497
					0.427	0.02766	0.6954	0.10632	--					176.39	0.15285																5	3.10178	5	340.559
					0.428	0.02746	0.6956	0.10134	--					176.363	0.16572																5	3.10213	5	340.457
					0.429	0.02723	0.6958	0.09627	--					176.335	0.17538																5	3.10158	5	340.556
					0.43	0.02703	0.696	0.0913	--					176.308	0.16894																5	3.1023	5	340.592
					0.431	0.02685	0.6962	0.08554	--					176.281	0.16894																5	3.10235	5	340.621
					0.432	0.02656	0.6964	0.07979	--					176.254	0.14641																5	3.10259	5	340.608
					0.433	0.02634	0.6966	0.07481	--					176.226	0.15607																5	3.10236	5	340.611
					0.434	0.02609	0.6968	0.07003	--					176.199	0.14641																5	3.10228	5	340.545
					0.435	0.02575	0.697	0.06389	--					176.172	0.1271																5	3.10204	5	340.517
					0.436	0.02546	0.6972	0.05803	--					176.145	0.111																5	3.10189	5	340.611
					0.437	0.02516	0.6974	0.05296	--					176.117	0.13031																5	3.10247	5	340.678
					0.438	0.02478	0.6976	0.04672	--					176.09	0.111																5	3.10296	5	340.745
					0.439	0.0243	0.6978	0.04087	--					176.063	0.10134																5	3.10313	5	340.658
					0.44	0.02388	0.698	0.03511	--					176.036	0.06915																5	3.10256	5	340.602
					0.441	0.02347	0.6982	0.03033	--					176.008	0.06915																5	3.10255	5	340.651
					0.442	0.02298	0.6984	0.02428	--					175.981	0.07237																5	3.10256	5	340.615
					0.443	0.02243	0.6986	0.01921	--					175.954	0.04662																5	3.1024	5	340.697
					0.444	0.02184	0.6988	0.01433	--					175.927	0.0434																5	3.10288	5	340.704
					0.445	0.02125	0.699	0.01014	--					175.899	0.01443																5	3.10322	5	340.753
					0.446	0.02053	0.6992	0.00595	--					175.872	0.02409																5	3.10349	5	340.719
					0.447	0.01986	0.6994	0.00136	--					175.845	0.01443																5	3.10284	5	340.72
					0.448	0.01916	0.6996	-0.00274	--					175.818	0.01121																5	3.10262	5	340.692
					0.449	0.0185	0.6998	-0.00674	--					175.79	-0.0081																5	3.10282	5	340.623
					0.45	0.01784	0.7	-0.01113	--					175.763	0.00799																5	3.1023	5	340.74
					0.451	0.01713	0.7002	-0.01522	--					175.736	-0.00488																5	3.10299	5	340.804
					0.452	0.01639	0.7004	-0.01951	--					175.709	-0.00166																5	3.10349	5	340.811
					0.453	0.01562	0.7006	-0.02361	--					175.682	-0.01132																5	3.10383	5	340.842
					0.454	0.01481	0.7008	-0.02859	--					175.655	-0.00488																5	3.10368	5	340.793
					0.455	0.01404	0.701	-0.03298	--					175.627	-0.00166																5	3.10322	5	340.77
					0.456	0.01332	0.7012	-0.03873	--					175.6	-0.01454																5	3.10319	5	340.791
					0.457	0.01248	0.7014	-0.04341	--					175.573	-0.01132																5	3.10314	5	340.796
					0.458	0.01154	0.7016	-0.04829	--					175.546	-0.01454																5	3.10324	5	340.843
					0.459	0.01067	0.7018	-0.05385	--					175.519	-0.02742																5	3.1036	5	340.898
					0.46	0.00985	0.702	-0.0599	--					175.491	-0.0081																5	3.10391	5	340.84
					0.461	0.00903	0.7022	-0.06546	--					175.464	-0.00166																5	3.10339	5	340.817
					0.462	0.00824	0.7024	-0.07092	--					175.437	-0.01776																5	3.10323	5	340.795
					0.463	0.00743	0.7026	-0.07658	--					175.41	-0.01132																5	3.10341	5	340.916
					0.464	0.00662	0.7028	-0.08155	--					175.383	-0.01454																5	3.10405	5	340.923
					0.465	0.00592	0.703	-0.08692	--					175.356	-0.0081																5	3.10433	5	340.894
					0.466	0.00524	0.7032	-0.09238	--					175.329	-0.01776																5	3.10396	5	340.946
					0.467	0.00458	0.7034	-0.09862	--					175.301	-0.0242																5	3.1044	5	340.906
					0.468	0.00395	0.7036	-0.1034	--					175.274	-0.02742																5	3.10357	5	340.909
					0.469	0.00333	0.7038	-0.10818	--					175.247	-0.02098																5	3.10385	5	340.93
					0.47	0.00282	0.704	-0.11335	--					175.22	-0.04029																5	3.10369	5	340.969
					0.471	0.00231	0.7042	-0.11774	--					175.193	-0.03707																5	3.10442	5	340.952
					0.472	0.00182	0.7044	-0.12223	--					175.166	-0.05639																5	3.10407	5	341.007
					0.473	0.00135	0.7046	-0.12613	--					175.139	-0.03707																5	3.10457	5	340.985
					0.474	0.000929853	0.7048	-0.1313	--					175.112	-0.06282																5	3.10418	5	340.962
					0.475	0.000451357	0.705	-0.13442	--					175.085	-0.0757																5	3.10387	5	340.962
					0.476	0.00012946	0.7052	-0.13813	--					175.058	-0.08536																5	3.10375	5	341.022
					0.477	-0.000314236	0.7054	-0.14174	--					175.03	-0.09501																5	3.10443	5	340.997
					0.478	-0.000766632	0.7056	-0.14574	--					175.003	-0.09179																5	3.10459	5	341.061
					0.479	-0.00126	0.7058	-0.14886	--					174.976	-0.11755																5	3.10488	5	341.034
					0.48	-0.00165	0.706	-0.15149	--					174.949	-0.13364																5	3.10488	5	341.008
					0.481	-0.00204	0.7062	-0.155	--					174.922	-0.13686																5	3.10448	5	340.976
					0.482	-0.0025	0.7064	-0.15744	--					174.895	-0.14008																5	3.10437	5	341.005
					0.483	-0.00288	0.7066	-0.15949	--					174.868	-0.14652																5	3.10422	5	341.04
					0.484	-0.00342	0.7068	-0.16144	--					174.841	-0.18193																5	3.10431	5	341.064
					0.485	-0.00405	0.707	-0.16329	--					174.814	-0.17871																5	3.10456	5	341.101
					0.486	-0.00471	0.7072	-0.16476	--					174.787	-0.17871																5	3.10499	5	341.118
					0.487	-0.00542	0.7074	-0.16505	--					174.76	-0.17227																5	3.10517	5	341.118
					0.488	-0.00622	0.7076	-0.16632	--					174.733	-0.16905																5	3.10471	5	341.079
					0.489	-0.00694	0.7078	-0.16642	--					174.706	-0.19158																5	3.10472	5	341.086
					0.49	-0.00783	0.708	-0.16661	--					174.679	-0.18193																5	3.10464	5	341.079
					0.491	-0.00872	0.7082	-0.16768	--					174.652	-0.18836																5	3.10485	5	341.152
					0.492	-0.00968	0.7084	-0.1671	--					174.625	-0.16905																5	3.10519	5	341.197
					0.493	-0.0107	0.7086	-0.16661	--					174.598	-0.16261																5	3.10549	5	341.157
					0.494	-0.0117	0.7088	-0.1671	--					174.571	-0.17549																5	3.10538	5	341.081
					0.495	-0.0126	0.709	-0.16729	--					174.544	-0.17549																5	3.10461	5	341.122
					0.496	-0.01356	0.7092	-0.16749	--					174.517	-0.16261																5	3.105	5	341.137
					0.497	-0.0146	0.7094	-0.16681	--					174.49	-0.14008																5	3.10496	5	341.158
					0.498	-0.01568	0.7096	-0.16729	--					174.463	-0.14974																5	3.10506	5	341.215
					0.499	-0.01667	0.7098	-0.16778	--					174.436	-0.15939																5	3.10555	5	341.27
					0.5	-0.01773	0.71	-0.1671	--					174.409	-0.15939																5	3.10615	5	341.216
					0.501	-0.01865	0.7102	-0.167	--					174.382	-0.1433																5	3.10562	5	341.167
					0.502	-0.01965	0.7104	-0.16642	--					174.355	-0.13364																5	3.10522	5	341.203
					0.503	-0.02069	0.7106	-0.16632	--					174.328	-0.15296																5	3.10529	5	341.269
					0.504	-0.02161	0.7108	-0.16495	--					174.301	-0.1433																5	3.1059	5	341.258
					0.505	-0.0225	0.711	-0.16408	--					174.274	-0.15617																5	3.10571	5	341.291
					0.506	-0.02331	0.7112	-0.16281	--					174.247	-0.1272																5	3.10603	5	341.222
					0.507	-0.02417	0.7114	-0.16037	--					174.22	-0.14652																5	3.10561	5	341.275
					0.508	-0.025	0.7116	-0.15881	--					174.193	-0.13364																5	3.10563	5	341.254
					0.509	-0.02574	0.7118	-0.15656	--					174.166	-0.14974																5	3.10554	5	341.225
					0.51	-0.02647	0.712	-0.15393	--					174.139	-0.14974																5	3.10543	5	341.365
					0.511	-0.0273	0.7122	-0.15042	--					174.112	-0.14652																5	3.10617	5	341.351
					0.512	-0.02801	0.7124	-0.14749	--					174.085	-0.15296																5	3.10626	5	341.316
					0.513	-0.0288	0.7126	-0.14408	--					174.058	-0.14652																5	3.10621	5	341.368
					0.514	-0.02945	0.7128	-0.13959	--					174.031	-0.1433																5	3.10647	5	341.319
					0.515	-0.03012	0.713	-0.13569	--					174.005	-0.16583																5	3.10595	5	341.295
					0.516	-0.03076	0.7132	-0.13169	--					173.978	-0.18836																5	3.10571	5	341.393
					0.517	-0.03149	0.7134	-0.1273	--					173.951	-0.16583																5	3.10647	5	341.453
					0.518	-0.03222	0.7136	-0.12233	--					173.924	-0.16583																5	3.10683	5	341.401
					0.519	-0.03291	0.7138	-0.11813	--					173.897	-0.16261																5	3.10646	5	341.404
					0.52	-0.03362	0.714	-0.11394	--					173.87	-0.19802																5	3.10661	5	341.342
					0.521	-0.03423	0.7142	-0.10857	--					173.843	-0.17549																5	3.10596	5	341.377
					0.522	-0.03484	0.7144	-0.1037	--					173.816	-0.17549																5	3.10624	5	341.403
					0.523	-0.03546	0.7146	-0.09862	--					173.789	-0.17549																5	3.10636	5	341.442
					0.524	-0.03596	0.7148	-0.09297	--					173.762	-0.17227																5	3.10662	5	341.445
					0.525	-0.03639	0.715	-0.0877	--					173.736	-0.19802																5	3.10673	5	341.454
					0.526	-0.03681	0.7152	-0.08243	--					173.709	-0.16583																5	3.107	5	341.466
					0.527	-0.03712	0.7154	-0.07619	--					173.682	-0.15939																5	3.10686	5	341.397
					0.528	-0.03736	0.7156	-0.07082	--					173.655	-0.15617																5	3.1065	5.0237	341.362
					0.529	-0.03751	0.7158	-0.06477	--					173.628	-0.16583																5.0237	3.10622	5.0413	341.394
					0.53	-0.03756	0.716	-0.05951	--					173.601	-0.13042																5.0413	3.10632	5.05875	341.383
					0.531	-0.03743	0.7162	-0.05385	--					173.574	-0.11755																5.05875	3.10643	5.08572	341.504
					0.532	-0.0373	0.7164	-0.0479	--					173.548	-0.10467																5.08572	3.10719	5.10327	341.479
					0.533	-0.03709	0.7166	-0.04292	--					173.521	-0.12398																5.10327	3.10684	5.12078	341.489
					0.534	-0.03668	0.7168	-0.0351	--					173.494	-0.08214																5.12078	3.1067	5.13834	341.531
					0.535	-0.03616	0.717	-0.02786	--					173.467	-0.08214																5.13834	3.10714	5.15582	341.585
					0.536	-0.03572	0.7172	-0.02145	--					173.44	-0.0596																5.15582	3.10682	5.18296	341.728
					0.537	-0.03502	0.7174	-0.01583	--					173.413	-0.04673																5.18296	3.10685	5.20051	340.655
					0.538	-0.03433	0.7176	-0.01244	--					173.387	-0.06926																5.20051	3.10702	5.21799	339.966
					0.539	-0.03363	0.7178	-0.00933	--					173.36	-0.03063																5.21799	3.10732	5.23557	339.489
					0.54	-0.03277	0.718	-0.00844	--					173.333	-0.02742																5.23557	3.10721	5.25303	339.743
					0.541	-0.03198	0.7182	-0.00678	--					173.306	-0.02098																5.25303	3.10741	5.30418	340.393
					0.542	-0.03115	0.7184	-0.00746	--					173.279	-0.03385																5.30418	3.10721	5.32174	340.524
					0.543	-0.03033	0.7186	-0.00513	--					173.253	-0.03385																5.32174	3.10774	5.33931	340.211
					0.544	-0.02955	0.7188	-0.00547	--					173.226	-0.01132																5.33931	3.10941	5.35743	338.348
					0.545	-0.02871	0.719	-0.00417	--					173.199	-0.01776																5.35743	3.10223	5.3751	336.754
					0.546	-0.02786	0.7192	-0.00396	--					173.172	-0.00488																5.3751	3.09404	5.39254	335.614
					0.547	-0.02709	0.7194	-0.00231	--					173.145	0.00156																5.39254	3.08673	5.41002	335.333
					0.548	-0.02627	0.7196	-0.00381	--					173.119	-0.01776																5.41002	3.08392	5.43791	336.489
					0.549	-0.02538	0.7198	-0.00488	--					173.092	-0.00166																5.43791	3.09014	5.45554	337.456
					0.55	-0.0245	--							173.065	-0.01776																5.45554	3.09535	5.47304	336.91
					0.551	-0.02366	--							173.038	0.00799																5.47304	3.09449	5.4906	335.064
					0.552	-0.02273	--							173.012	0.00156																5.4906	3.08808	5.50813	332.738
					0.553	-0.02179	--							172.985	-0.01132																5.50813	3.07951	5.53538	330.403
					0.554	-0.02083								172.958	-0.00488																5.53538	3.0687	5.55299	329.694
					0.555	-0.01978								172.931	-0.01454																5.55299	3.06601	5.57044	330.143
					0.556	-0.01873								172.905	0.00799																5.57044	3.06654	5.58803	330.848
					0.557	-0.01762								172.878	-0.01454																5.58803	3.06733	5.60547	331.078
					0.558	-0.01622								172.851	0.00799																5.60547	3.0671	5.63279	330.369
					0.559	-0.01447								172.824	-0.00488																5.63279	3.06304	5.65032	328.613
					0.56	-0.01253								172.798	0.00477																5.65032	3.05827	5.66781	326.707
					0.561	-0.0104								172.771	0.02409																5.66781	3.0527	5.68538	324.636
					0.562	-0.00817								172.744	0.00799																5.68538	3.04642	5.70282	322.959
					0.563	-0.00614								172.718	0.02731																5.70282	3.04285	5.73054	321.79
					0.564	-0.00435								172.691	0.02087																5.73054	3.03901	5.74805	321.233
					0.565	-0.00277								172.664	0.04984																5.74805	3.03569	5.76553	320.438
					0.566	-0.00176								172.638	0.03375																5.76553	3.02931	5.78309	319.284
					0.567	-0.000942678								172.611	0.0595																5.78309	3.02132	5.80058	317.684
					0.568	-0.000595534								172.584	0.0595																5.80058	3.01216	5.85129	315.395
					0.569	-0.000265383								172.557	0.07881																5.85129	2.99735	5.86898	314.474
					0.57	-0.000371181								172.531	0.09812																5.86898	2.9967	5.88652	313.404
					0.571	-2.3272e-05								172.504	0.07881																5.88652	2.99519	5.90534	311.82
					0.572	-7.43668e-05								172.477	0.10134																5.90534	2.99079	5.92282	310.537
					0.573	-0.000230717								172.451	0.13031																5.92282	2.98372	5.94033	309.625
					0.574	0.00015556								172.424	0.13031																5.94033	2.97648	5.95783	308.943
					0.575	0.000477457								172.397	0.11422																5.95783	2.96995	5.9863	307.966
														172.371	0.14319																5.9863	2.96053	6.00385	306.989
														172.344	0.15929																6.00385	2.95632	6.02136	305.815
														172.318	0.17538																6.02136	2.95243	6.03909	304.129
														172.291	0.15607																6.03909	2.94646	6.05652	302.449
														172.264	0.15929																6.05652	2.93944	6.08403	300.138
														172.238	0.17216																6.08403	2.92626	6.10161	298.596
														172.211	0.17216																6.10161	2.91933	6.11905	298.018
														172.184	0.16572																6.11905	2.91658	6.13663	298.134
														172.158	0.14963																6.13663	2.9171	6.15417	298.602
														172.131	0.16572																6.15417	2.92059	6.18177	298.691
														172.105	0.15285																6.18177	2.92209	6.19929	297.24
														172.078	0.16894																6.19929	2.91739	6.21684	295.012
														172.051	0.15607																6.21684	2.90759	6.23442	292.387
														172.025	0.13675																6.23442	2.89511	6.25189	289.967
														171.998	0.13997																6.25189	2.88215	6.27961	287.8
														171.972	0.14963																6.27961	2.86708	6.29716	287.296
														171.945	0.15607																6.29716	2.86407	6.31464	287.115
														171.918	0.12388																6.31464	2.86516	6.3322	286.777
														171.892	0.12066																6.3322	2.86737	6.3496	285.75
														171.865	0.13353																6.3496	2.86671	6.40053	282.373
														171.839	0.12388																6.40053	2.84137	6.41808	280.715
														171.812	0.1271																6.41808	2.83219	6.43565	279.729
														171.786	0.11422																6.43565	2.82607	6.45459	279.191
														171.759	0.1271																6.45459	2.82272	6.47205	278.936
														171.732	0.13353																6.47205	2.82062	6.48951	278.298
														171.706	0.13997																6.48951	2.81714	6.50702	277.147
														171.679	0.11744																6.50702	2.81129	6.53552	275.058
														171.653	0.13031																6.53552	2.79975	6.5531	272.853
														171.626	0.13031																6.5531	2.79262	6.57061	271.384
														171.6	0.14319																6.57061	2.78687	6.58815	270.431
														171.573	0.13997																6.58815	2.7825	6.60559	270.069
														171.547	0.1271																6.60559	2.77908	6.63342	269.546
														171.52	0.14641																6.63342	2.7723	6.65099	268.839
														171.494	0.14963																6.65099	2.765	6.66847	267.547
														171.467	0.16894																6.66847	2.75634	6.68599	265.965
														171.441	0.15285																6.68599	2.74768	6.70347	264.23
														171.414	0.13997																6.70347	2.74083	6.73152	262.73
														171.388	0.1625																6.73152	2.73423	6.74898	261.803
														171.361	0.15929																6.74898	2.73268	6.76642	261.69
														171.335	0.17216																6.76642	2.73148	6.78394	261.677
														171.308	0.13353																6.78394	2.72933	6.80148	261.325
														171.282	0.15929																6.80148	2.7258	6.82955	259.988
														171.255	0.15929																6.82955	2.71595	6.8471	257.446
														171.229	0.15285																6.8471	2.70901	6.86454	256.33
														171.202	0.15607																6.86454	2.70372	6.88207	255.585
														171.176	0.111																6.88207	2.70056	6.8995	255.074
														171.15	0.1271																6.8995	2.69704	6.95084	253.736
														171.123	0.12388																6.95084	2.68264	6.96839	253.006
														171.097	0.11422																6.96839	2.67714	6.98596	252.154
														171.07	0.07881																6.98596	2.67266	7.0047	250.742
														171.044	0.08203																7.0047	2.66902	7.02216	249.755
														171.017	0.07237																7.02216	2.66606	7.03972	248.933
														170.991	0.07237																7.03972	2.66325	7.05719	248.198
														170.965	0.05628																7.05719	2.65867	7.08587	246.776
														170.938	0.03696																7.08587	2.64749	7.10334	245.489
														170.912	0.03375																7.10334	2.63937	7.12079	244.321
														170.885	0.03375																7.12079	2.6328	7.13837	243.274
														170.859	0.04018																7.13837	2.62728	7.15581	242.568
														170.833	-0.00488																7.15581	2.6244	7.18396	242.126
														170.806	0.00156																7.18396	2.62281	7.20154	241.853
														170.78	0.00156																7.20154	2.62125	7.21906	241.465
														170.753	0.01443																7.21906	2.61728	7.23659	240.813
														170.727	-0.00488																7.23659	2.611	7.25406	239.78
														170.701	-0.01454																7.25406	2.60363	7.2828	237.974
														170.674	-0.00488																7.2828	2.59058	7.30036	236.594
														170.648	-0.00488																7.30036	2.58516	7.31786	235.935
														170.621	0.00477																7.31786	2.58318	7.33539	235.776
														170.595	-0.01776																7.33539	2.58386	7.35288	235.754
														170.569	0.00156																7.35288	2.58493	7.38168	235.285
														170.542	-0.01776																7.38168	2.58099	7.39916	233.899
														170.516	0.00156																7.39916	2.5746	7.41665	232.789
														170.49	-0.00166																7.41665	2.56782	7.43421	231.643
														170.463	-0.02742																7.43421	2.5607	7.45165	230.878
														170.437	-0.01776																7.45165	2.55667	7.50346	230.627
														170.411	-0.02098																7.50346	2.55647	7.52102	230.467
														170.384	-0.01132																7.52102	2.55668	7.53869	230.102
														170.358	-0.03063																7.53869	2.55306	7.55731	229.402
														170.332	-0.02098																7.55731	2.54767	7.57497	228.241
														170.305	-0.01776																7.57497	2.54108	7.59239	226.825
														170.279	-0.03063																7.59239	2.53438	7.60983	225.29
														170.253	-0.03707																7.60983	2.52832	7.63876	223.874
														170.227	-0.04351																7.63876	2.52215	7.65631	223.111
														170.2	-0.04351																7.65631	2.51994	7.67383	223.137
														170.174	-0.03707																7.67383	2.5196	7.69141	223.332
														170.148	-0.05317																7.69141	2.5185	7.70893	223.322
														170.121	-0.08858																7.70893	2.51613	7.73715	222.547
														170.095	-0.07248																7.73715	2.50662	7.75464	221.202
														170.069	-0.08214																7.75464	2.49868	7.77221	219.663
														170.043	-0.08858																7.77221	2.49157	7.78976	218.188
														170.016	-0.12398																7.78976	2.48585	7.80721	217.259
														169.99	-0.12398																7.80721	2.48204	7.83555	216.778
														169.964	-0.12077																7.83555	2.47839	7.8531	216.978
														169.938	-0.13364																7.8531	2.4769	7.87059	216.983
														169.911	-0.14008																7.87059	2.47347	7.88812	216.516
														169.885	-0.18836																7.88812	2.46669	7.90563	215.472
														169.859	-0.16261																7.90563	2.45776	7.93386	213.683
														169.833	-0.16261																7.93386	2.44381	7.95141	211.069
														169.806	-0.15939																7.95141	2.43913	7.96894	210.549
														169.78	-0.19158																7.96894	2.4384	7.9865	210.421
														169.754	-0.19158																7.9865	2.43813	8.00396	210.553
														169.728	-0.18193																8.00396	2.43796	8.05555	210.086
														169.701	-0.16583																8.05555	2.43092	8.07322	209.558
														169.675	-0.17227																8.07322	2.42629	8.09075	208.795
														169.649	-0.17549																8.09075	2.42237	8.10938	207.496
														169.623	-0.17227																8.10938	2.41789	8.12694	206.423
														169.597	-0.17549																8.12694	2.41362	8.1444	205.339
														169.57	-0.16261																8.1444	2.40788	8.16183	204.429
														169.544	-0.14008																8.16183	2.40337	8.19143	203.719
														169.518	-0.15939																8.19143	2.40012	8.20897	203.108
														169.492	-0.15939																8.20897	2.39848	8.22653	202.613
														169.466	-0.15939																8.22653	2.39529	8.24407	202.052
														169.44	-0.13686																8.24407	2.39145	8.26159	201.369
														169.413	-0.1272																8.26159	2.38623	8.29331	200.23
														169.387	-0.15617																8.29331	2.37677	8.3108	199.468
														169.361	-0.14974																8.3108	2.37273	8.32837	198.873
														169.335	-0.13364																8.32837	2.37012	8.34588	198.294
														169.309	-0.1272																8.34588	2.36745	8.36333	197.794
														169.283	-0.13042																8.36333	2.36555	8.39632	197.141
														169.256	-0.14652																8.39632	2.36105	8.41388	196.695
														169.23	-0.1433																8.41388	2.35781	8.43143	196.202
														169.204	-0.13686																8.43143	2.35253	8.44889	195.608
														169.178	-0.13364																8.44889	2.34763	8.46638	194.861
														169.152	-0.14974																8.46638	2.34252	8.4931	193.987
														169.126	-0.15939																8.4931	2.33711	8.51062	192.478
														169.1	-0.15617																8.51062	2.3339	8.52815	191.922
														169.074	-0.15617																8.52815	2.33052	8.54567	191.375
														169.047	-0.15939																8.54567	2.32673	8.56313	190.674
														169.021	-0.17227																8.56313	2.3214	8.61313	189.187
														168.995	-0.16905																8.61313	2.3072	8.6307	188.478
														168.969	-0.17549																8.6307	2.30401	8.6482	187.793
														168.943	-0.16905																8.6482	2.30246	8.66715	186.826
														168.917	-0.17549																8.66715	2.30082	8.6847	186.264
														168.891	-0.17871																8.6847	2.2992	8.70212	185.685
														168.865	-0.17871																8.70212	2.29549	8.71954	185.053
														168.839	-0.16905																8.71954	2.28942	8.74689	184.181
														168.813	-0.16261																8.74689	2.27985	8.76445	183.605
														168.787	-0.17549																8.76445	2.27501	8.78201	183.032
														168.761	-0.16905																8.78201	2.27199	8.79952	182.41
														168.735	-0.15296																8.79952	2.2698	8.81701	181.707
														168.708	-0.13042																8.81701	2.26724	8.84388	180.701
														168.682	-0.14974																8.84388	2.26108	8.86141	179.822
														168.656	-0.11755																8.86141	2.25594	8.87893	179.207
														168.63	-0.13686																8.87893	2.25064	8.89642	178.711
														168.604	-0.08858																8.89642	2.2456	8.91389	178.166
														168.578	-0.08214																8.91389	2.24048	8.94084	177.552
														168.552	-0.09501																8.94084	2.23517	8.95843	176.948
														168.526	-0.06926																8.95843	2.23277	8.97599	176.535
														168.5	-0.07248																8.97599	2.23116	8.99343	176.055
														168.474	-0.03385																8.99343	2.22867	9.0109	175.514
														168.448	-0.0242																9.0109	2.22467	9.06119	173.973
														168.422	-0.0596																9.06119	2.20803	9.07877	172.801
														168.396	-0.03707																9.07877	2.20366	9.09627	172.31
														168.37	-0.03385																9.09627	2.20154	9.11451	171.786
														168.344	-0.00488																9.11451	2.19978	9.13206	171.202
														168.318	-0.03063																9.13206	2.19793	9.1495	170.592
														168.292	-0.01454																9.1495	2.19542	9.16693	169.997
														168.266	-0.01776																9.16693	2.19266	9.19493	169.197
														168.24	-0.01132																9.19493	2.18649	9.21253	168.521
														168.214	-0.00166																9.21253	2.18134	9.23007	167.849
														168.188	-0.00488																9.23007	2.17577	9.24758	167.226
														168.162	-0.02098																9.24758	2.17048	9.26506	166.774
														168.136	0.01121																9.26506	2.16705	9.29204	166.273
														168.11	-0.0081																9.29204	2.16326	9.30962	165.801
														168.085	-0.01454																9.30962	2.16052	9.32721	165.239
														168.059	0.00156																9.32721	2.15776	9.34467	164.657
														168.033	0.00156																9.34467	2.15444	9.36211	163.983
														168.007	0.01121																9.36211	2.15054	9.38922	163.266
														167.981	-0.0242																9.38922	2.14538	9.40681	162.623
														167.955	0.00477																9.40681	2.14209	9.42436	162.099
														167.929	0.01765																9.42436	2.13835	9.44189	161.38
														167.903	0.01443																9.44189	2.13315	9.45938	160.517
														167.877	-0.00488																9.45938	2.12717	9.48624	159.389
														167.851	0.01443																9.48624	2.11995	9.50381	158.312
														167.825	0.02087																9.50381	2.117	9.52133	157.732
														167.799	0.02409																9.52133	2.11523	9.53904	157.349
														167.773	0.03696																9.53904	2.11365	9.55653	156.953
														167.748	0.03375																9.55653	2.10971	9.58328	156.169
														167.722	0.04662																9.58328	2.09972	9.60084	154.651
														167.696	0.05306																9.60084	2.09091	9.61834	153.382
														167.67	0.07559																9.61834	2.08207	9.63589	152.193
														167.644	0.07237																9.63589	2.07413	9.65335	151.359
														167.618	0.09491																9.65335	2.06861	9.70367	150.835
														167.592	0.09169																9.70367	2.06369	9.72126	150.573
														167.566	0.12066																9.72126	2.06106	9.73881	150.229
														167.541	0.1271																9.73881	2.05682	9.75777	149.358
														167.515	0.111																9.75777	2.0501	9.77546	148.365
														167.489	0.13353																9.77546	2.04376	9.79296	147.42
														167.463	0.14963																9.79296	2.03767	9.81047	146.685
														167.437	0.14963																9.81047	2.03253	9.83806	146.035
														167.411	0.16572																9.83806	2.02673	9.85556	145.617
														167.386	0.15285																9.85556	2.02453	9.8732	145.408
														167.36	0.1625																9.8732	2.02366	9.89076	145.098
														167.334	0.17216																9.89076	2.02191	9.9082	144.652
														167.308	0.15607																9.9082	2.01879	9.93525	143.831
														167.282	0.16572																9.93525	2.01138	9.9528	142.964
														167.256	0.14641																9.9528	2.00635	9.97037	142.151
														167.231	0.15607																9.97037	2.00102	9.98789	141.463
														167.205	0.15607																9.98789	1.9971	10.0053	140.993
														167.179	0.1625																10.0053	1.99425	10.0326	140.633
														167.153	0.13675																10.0326	1.9912	10.0502	140.277
														167.127	0.13031																10.0502	1.98817	10.0677	139.798
														167.102	0.14963																10.0677	1.98422	10.0852	139.151
														167.076	0.15285																10.0852	1.97908	10.1027	138.39
														167.05	0.11422																10.1027	1.97316	10.13	137.402
														167.024	0.13031																10.13	1.96381	10.1475	136.738
														166.999	0.13031																10.1475	1.95991	10.1651	136.5
														166.973	0.14641																10.1651	1.95794	10.1826	136.358
														166.947	0.10778																10.1826	1.95765	10.2	136.046
														166.921	0.1271																10.2	1.95721	10.2508	134.936
														166.895	0.12388																10.2508	1.94567	10.2687	134.101
														166.87	0.13997																10.2687	1.93865	10.2863	133.278
														166.844	0.12066																10.2863	1.93222	10.3049	132.409
														166.818	0.11422																10.3049	1.92745	10.3224	131.954
														166.793	0.13353																10.3224	1.92488	10.3399	131.695
														166.767	0.13997																10.3399	1.92446	10.3573	131.513
														166.741	0.13031																10.3573	1.92422	10.3859	131.109
														166.715	0.13353																10.3859	1.92131	10.4034	130.494
														166.69	0.13675																10.4034	1.91658	10.4208	129.786
														166.664	0.15607																10.4208	1.90963	10.4384	128.946
														166.638	0.14963																10.4384	1.90118	10.4559	128.141
														166.612	0.13675																10.4559	1.89362	10.4833	127.4
														166.587	0.15285																10.4833	1.88683	10.5008	127.101
														166.561	0.15285																10.5008	1.88716	10.5183	127.087
														166.535	0.16572																10.5183	1.88967	10.5358	127.004
														166.51	0.12066																10.5358	1.89165	10.5532	126.805
														166.484	0.14963																10.5532	1.89111	10.5808	125.944
														166.458	0.1625																10.5808	1.88145	10.5984	124.966
														166.433	0.1625																10.5984	1.87258	10.6159	124.176
														166.407	0.13031																10.6159	1.86482	10.6335	123.671
														166.381	0.13997																10.6335	1.86051	10.651	123.464
														166.356	0.14641																10.651	1.85994	10.6783	123.44
														166.33	0.13997																10.6783	1.86211	10.6958	122.822
														166.304	0.10456																10.6958	1.86178	10.7134	122.364
														166.279	0.111																10.7134	1.85891	10.731	121.748
														166.253	0.10778																10.731	1.85329	10.7485	121.075
														166.227	0.111																10.7485	1.84689	10.7995	120.015
														166.202	0.07237																10.7995	1.83542	10.8171	119.512
														166.176	0.06594																10.8171	1.83271	10.8346	119.041
														166.15	0.06272																10.8346	1.83067	10.8532	118.385
														166.125	0.06594																10.8532	1.82763	10.8707	118.085
														166.099	0.03696																10.8707	1.82532	10.8883	117.827
														166.074	0.04662																10.8883	1.82269	10.9058	117.577
														166.048	0.02731																10.9058	1.81937	10.934	117.021
														166.022	0.03053																10.934	1.81116	10.9516	116.553
														165.997	0.00799																10.9516	1.80552	10.9691	116.126
														165.971	0.01121																10.9691	1.801	10.9867	115.682
														165.946	0.01765																10.9867	1.7973	11.0042	115.459
														165.92	0.00156																11.0042	1.79769	11.0318	115.304
														165.894	0.00799																11.0318	1.7995	11.0494	114.841
														165.869	-0.00166																11.0494	1.79913	11.0669	114.395
														165.843	-0.01132																11.0669	1.79599	11.0845	113.864
														165.818	0.00477																11.0845	1.79063	11.102	113.27
														165.792	-0.00166																11.102	1.78383	11.1298	112.548
														165.767	0.00477																11.1298	1.77537	11.1473	112.244
														165.741	-0.01454																11.1473	1.77334	11.1648	112.142
														165.715	-0.01132																11.1648	1.77339	11.1823	112.048
														165.69	0.00799																11.1823	1.7743	11.1997	111.8
														165.664	0.00477																11.1997	1.77435	11.2277	111.331
														165.639	-0.02098																11.2277	1.77145	11.2452	110.316
														165.613	-0.01776																11.2452	1.76704	11.2627	109.839
														165.588	-0.02742																11.2627	1.76158	11.2802	109.485
														165.562	-0.00488																11.2802	1.75635	11.2977	109.192
														165.537	-0.02742																11.2977	1.75242	11.3487	108.829
														165.511	-0.01132																11.3487	1.74834	11.3663	108.51
														165.486	-0.0242																11.3663	1.74621	11.3838	108.081
														165.46	-0.0242																11.3838	1.74301	11.4026	107.604
														165.435	-0.03707																11.4026	1.73945	11.4201	107.329
														165.409	-0.03385																11.4201	1.73623	11.4376	107.119
														165.384	-0.03063																11.4376	1.73337	11.4551	106.927
														165.358	-0.04351																11.4551	1.73126	11.4835	106.591
														165.333	-0.04673																11.4835	1.72833	11.5011	106.019
														165.307	-0.08858																11.5011	1.72599	11.5185	105.66
														165.282	-0.06604																11.5185	1.72431	11.5361	105.322
														165.256	-0.07248																11.5361	1.72279	11.5536	105.144
														165.231	-0.09179																11.5536	1.72179	11.5816	105.005
														165.205	-0.09823																11.5816	1.72036	11.5992	104.946
														165.18	-0.12077																11.5992	1.71978	11.6166	104.813
														165.154	-0.11433																11.6166	1.71819	11.6342	104.653
														165.129	-0.1272																11.6342	1.71642	11.6517	104.297
														165.103	-0.13364																11.6517	1.71271	11.6795	103.674
														165.078	-0.16583																11.6795	1.70494	11.697	103.075
														165.052	-0.15296																11.697	1.70064	11.7145	102.696
														165.027	-0.16583																11.7145	1.69836	11.7321	102.337
														165.001	-0.15296																11.7321	1.6973	11.7496	102.053
														164.976	-0.16261																11.7496	1.69654	11.7781	101.665
														164.951	-0.16583																11.7781	1.69451	11.7956	101.024
														164.925	-0.17871																11.7956	1.69134	11.8131	100.706
														164.9	-0.16583																11.8131	1.68633	11.8306	100.297
														164.874	-0.15617																11.8306	1.68018	11.8481	99.8285
														164.849	-0.18193																11.8481	1.67428	11.8995	99.1581
														164.823	-0.15617																11.8995	1.66602	11.9171	98.8457
														164.798	-0.16261																11.9171	1.66563	11.9346	98.5392
														164.773	-0.15296																11.9346	1.66489	11.9535	98.0924
														164.747	-0.16583																11.9535	1.6628	11.9709	97.783
														164.722	-0.14008																11.9709	1.65947	11.9885	97.4254
														164.696	-0.13686																11.9885	1.65442	12.0059	97.0954
														164.671	-0.14652																12.0059	1.64948	12.0348	96.7736
														164.646	-0.1433																12.0348	1.64546	12.0523	96.6295
														164.62	-0.14974																12.0523	1.64549	12.0698	96.5446
														164.595	-0.13364																12.0698	1.64642	12.0874	96.5584
														164.57	-0.1272																12.0874	1.64779	12.1048	96.4142
														164.544	-0.13686																12.1048	1.64737	12.1331	95.911
														164.519	-0.13042																12.1331	1.64201	12.1507	95.1061
														164.494	-0.1433																12.1507	1.63544	12.1682	94.4883
														164.468	-0.13364																12.1682	1.6289	12.1856	93.8788
														164.443	-0.13364																12.1856	1.62252	12.2031	93.533
														164.417	-0.13042																12.2031	1.6187	12.2315	93.4431
														164.392	-0.16583																12.2315	1.61843	12.249	93.5599
														164.367	-0.14974																12.249	1.62088	12.2665	93.6177
														164.341	-0.13686																12.2665	1.62299	12.2841	93.5932
														164.316	-0.13042																12.2841	1.62333	12.3016	93.2922
														164.291	-0.17549																12.3016	1.62058	12.3298	92.6123
														164.265	-0.16261																12.3298	1.61191	12.3474	91.6891
														164.24	-0.16261																12.3474	1.6056	12.3649	91.2524
														164.215	-0.14652																12.3649	1.60085	12.3825	90.9836
														164.19	-0.16261																12.3825	1.59835	12.4	90.7969
														164.164	-0.16261																12.4	1.59773	12.4513	90.6288
														164.139	-0.16583																12.4513	1.59584	12.4689	90.3315
														164.114	-0.17227																12.4689	1.59185	12.4864	89.9855
														164.088	-0.17871																12.4864	1.58706	12.5055	89.508
														164.063	-0.16905																12.5055	1.58309	12.523	89.1883
														164.038	-0.16583																12.523	1.58114	12.5405	88.9545
														164.013	-0.14974																12.5405	1.58074	12.558	88.7663
														163.987	-0.16905																12.558	1.58066	12.5873	88.5615
														163.962	-0.15296																12.5873	1.57898	12.6049	88.3284
														163.937	-0.14974																12.6049	1.57656	12.6224	88.1024
														163.911	-0.14008																12.6224	1.57298	12.64	87.8083
														163.886	-0.11433																12.64	1.56873	12.6574	87.5065
														163.861	-0.12398																12.6574	1.56493	12.6858	86.9986
														163.836	-0.10789																12.6858	1.55978	12.7033	86.4873
														163.81	-0.08536																12.7033	1.55796	12.7208	86.1378
														163.785	-0.08858																12.7208	1.55601	12.7384	85.8425
														163.76	-0.08214																12.7384	1.55335	12.7559	85.5711
														163.735	-0.05317																12.7559	1.54951	12.7845	85.2134
														163.709	-0.05639																12.7845	1.54355	12.8021	84.8707
														163.684	-0.04029																12.8021	1.54055	12.8196	84.6219
														163.659	-0.05317																12.8196	1.53922	12.8372	84.3582
														163.634	-0.0242																12.8372	1.53827	12.8546	84.2061
														163.609	-0.01454																12.8546	1.53859	12.883	84.0045
														163.583	-0.02098																12.883	1.53754	12.9006	83.6673
														163.558	-0.03063																12.9006	1.53484	12.9182	83.3262
														163.533	-0.01454																12.9182	1.53094	12.9357	82.8702
														163.508	-0.01454																12.9357	1.5261	12.9532	82.3777
														163.483	-0.0081																12.9532	1.52157	13.0049	81.8762
														163.457	-0.02098																13.0049	1.51643	13.0225	81.6833
														163.432	0.00477																13.0225	1.51594	13.0401	81.5535
														163.407	-0.01454																13.0401	1.51435	13.0588	81.3289
														163.382	0.00156																13.0588	1.51104	13.0763	81.0128
														163.357	-0.0081																13.0763	1.50644	13.0938	80.6512
														163.332	-0.01454																13.0938	1.502	13.1113	80.2487
														163.306	0.00156																13.1113	1.49805	13.1408	79.8512
														163.281	-0.00166																13.1408	1.49461	13.1583	79.5222
														163.256	0.00477																13.1583	1.49378	13.1759	79.3461
														163.231	-0.02098																13.1759	1.49322	13.1934	79.1693
														163.206	0.00156																13.1934	1.49174	13.2109	78.9077
														163.181	-0.00166																13.2109	1.48983	13.2399	78.5051
														163.156	0.01443																13.2399	1.48503	13.2574	78.1082
														163.13	0.00477																13.2574	1.48208	13.2751	77.7845
														163.105	0.00477																13.2751	1.47875	13.2927	77.5299
														163.08	0.02087																13.2927	1.47684	13.3102	77.3349
														163.055	0.04018																13.3102	1.47531	13.3388	77.1787
														163.03	0.03053																13.3388	1.47381	13.3563	77.0142
														163.005	0.02731																13.3563	1.47261	13.3738	76.7989
														162.98	0.0434																13.3738	1.47047	13.3913	76.5897
														162.955	0.0595																13.3913	1.46775	13.4088	76.3314
														162.929	0.06272																13.4088	1.46426	13.4405	75.8489
														162.904	0.05306																13.4405	1.45694	13.458	75.2777
														162.879	0.08847																13.458	1.45388	13.4756	74.9756
														162.854	0.09169																13.4756	1.45167	13.4931	74.8109
														162.829	0.10778																13.4931	1.45122	13.5106	74.6401
														162.804	0.10456																13.5106	1.45045	13.5669	74.0515
														162.779	0.11744																13.5669	1.44102	13.5845	73.7682
														162.754	0.12388																13.5845	1.4374	13.602	73.4607
														162.729	0.14963																13.602	1.43428	13.6209	73.1059
														162.704	0.14319																13.6209	1.43191	13.6384	72.863
														162.679	0.15285																13.6384	1.43	13.6559	72.6955
														162.654	0.14319																13.6559	1.42803	13.6735	72.4728
														162.629	0.15607																13.6735	1.42593	13.7007	72.1533
														162.604	0.15929																13.7007	1.42134	13.7183	71.9056
														162.579	0.14641																13.7183	1.41886	13.7359	71.6694
														162.553	0.15929																13.7359	1.41587	13.7534	71.3802
														162.528	0.14641																13.7534	1.41275	13.7709	71.1092
														162.503	0.16572																13.7709	1.41024	13.7978	70.7708
														162.478	0.13997																13.7978	1.40769	13.8153	70.3881
														162.453	0.14319																13.8153	1.40649	13.8329	70.088
														162.428	0.14641																13.8329	1.40454	13.8504	69.7768
														162.403	0.13675																13.8504	1.40156	13.8679	69.427
														162.378	0.13353																13.8679	1.39817	13.8949	69.1318
														162.353	0.13997																13.8949	1.39407	13.9124	68.9131
														162.328	0.13675																13.9124	1.39199	13.93	68.7962
														162.303	0.13997																13.93	1.391	13.9475	68.6936
														162.278	0.12066																13.9475	1.39007	13.965	68.4994
														162.253	0.11744																13.965	1.38793	13.992	68.1158
														162.228	0.13031																13.992	1.38289	14.0096	67.4761
														162.203	0.13031																14.0096	1.37897	14.0271	67.1983
														162.178	0.1271																14.0271	1.37555	14.0447	66.978
														162.153	0.10778																14.0447	1.37252	14.0621	66.7841
														162.128	0.12066																14.0621	1.36989	14.1121	66.3949
														162.104	0.13997																14.1121	1.36402	14.1297	66.2134
														162.079	0.13997																14.1297	1.36171	14.1472	66.0386
														162.054	0.10456																14.1472	1.35968	14.166	65.7983
														162.029	0.11744																14.166	1.35619	14.1836	65.608
														162.004	0.1271																14.1836	1.35337	14.2011	65.3752
														161.979	0.14963																14.2011	1.35014	14.2185	65.1637
														161.954	0.13031																14.2185	1.348	14.2462	64.9516
														161.929	0.13031																14.2462	1.34597	14.2638	64.7614
														161.904	0.13353																14.2638	1.34509	14.2813	64.6152
														161.879	0.14641																14.2813	1.34361	14.2988	64.4844
														161.854	0.13675																14.2988	1.34172	14.3164	64.242
														161.829	0.15607																14.3164	1.33925	14.3434	63.9735
														161.804	0.13997																14.3434	1.33663	14.361	63.6163
														161.779	0.14963																14.361	1.3352	14.3785	63.3905
														161.754	0.14641																14.3785	1.33431	14.3961	63.2002
														161.73	0.1271																14.3961	1.33314	14.4136	63.032
														161.705	0.15607																14.4136	1.3316	14.4407	62.8165
														161.68	0.14641																14.4407	1.32844	14.4582	62.7124
														161.655	0.14963																14.4582	1.32606	14.4757	62.5942
														161.63	0.09812																14.4757	1.32338	14.4933	62.4184
														161.605	0.11744																14.4933	1.32082	14.5107	62.2093
														161.58	0.12066																14.5107	1.31939	14.5381	61.9457
														161.555	0.11744																14.5381	1.31729	14.5557	61.3702
														161.531	0.09169																14.5557	1.31519	14.5732	61.1234
														161.506	0.08525																14.5732	1.3115	14.5908	60.9475
														161.481	0.07237																14.5908	1.30807	14.6083	60.7774
														161.456	0.07881																14.6083	1.30483	14.6586	60.5314
														161.431	0.06915																14.6586	1.30097	14.6762	60.3771
														161.406	0.04018																14.6762	1.30048	14.6937	60.1584
														161.381	0.03696																14.6937	1.29928	14.7125	59.7544
														161.357	0.02409																14.7125	1.29718	14.73	59.4453
														161.332	0.03696																14.73	1.29362	14.7476	59.1968
														161.307	0.00799																14.7476	1.28946	14.7651	59.0036
														161.282	0.01765																14.7651	1.28538	14.7936	58.7984
														161.257	0.00799																14.7936	1.28069	14.8112	58.711
														161.232	-0.00166																14.8112	1.27941	14.8287	58.5717
														161.208	-0.00166																14.8287	1.2794	14.8462	58.4053
														161.183	0.00799																14.8462	1.27962	14.8636	58.1666
														161.158	0.00477																14.8636	1.27906	14.8913	57.7901
														161.133	-0.00166																14.8913	1.2749	14.9089	57.5308
														161.108	-0.01776																14.9089	1.27119	14.9264	57.3703
														161.084	-0.00488																14.9264	1.26754	14.9439	57.2601
														161.059	-0.0081																14.9439	1.26501	14.9614	57.209
														161.034	0.00156																14.9614	1.26403	14.9888	57.0528
														161.009	0.00799																14.9888	1.26301	15.0063	56.7289
														160.984	-0.04029																15.0063	1.26209	15.0238	56.4468
														160.96	-0.01776																15.0238	1.26004	15.0414	56.1575
														160.935	-0.02098																15.0414	1.25752	15.0588	55.8972
														160.91	-0.00166																15.0588	1.25454	15.0862	55.6942
														160.885	-0.01454																15.0862	1.25081	15.1038	55.7618
														160.861	-0.02098																15.1038	1.24982	15.1213	55.6589
														160.836	-0.01454																15.1213	1.25003	15.1388	55.4626
														160.811	-0.02742																15.1388	1.25006	15.1564	55.1465
														160.786	-0.03063																15.1564	1.24916	15.207	54.4498
														160.762	-0.0242																15.207	1.23795	15.2246	54.1676
														160.737	-0.03385																15.2246	1.23419	15.2421	54.0852
														160.712	-0.0242																15.2421	1.23285	15.261	54.1582
														160.687	-0.03707																15.261	1.23294	15.2786	54.1721
														160.663	-0.07892																15.2786	1.23368	15.2961	54.0395
														160.638	-0.05639																15.2961	1.23256	15.3136	53.7751
														160.613	-0.06604																15.3136	1.23011	15.342	53.3593
														160.589	-0.06926																15.342	1.22429	15.3595	52.9922
														160.564	-0.09823																15.3595	1.22067	15.3771	52.8111
														160.539	-0.09501																15.3771	1.2177	15.3946	52.7338
														160.514	-0.10467																15.3946	1.21626	15.4121	52.7371
														160.49	-0.11111																15.4121	1.21601	15.4395	52.7785
														160.465	-0.13364																15.4395	1.21657	15.4571	52.7365
														160.44	-0.12077																15.4571	1.21681	15.4746	52.5928
														160.416	-0.14008																15.4746	1.21594	15.4921	52.3743
														160.391	-0.13364																15.4921	1.21352	15.5096	52.112
														160.366	-0.15939																15.5096	1.21015	15.5373	51.783
														160.342	-0.16905																15.5373	1.20445	15.5549	51.6512
														160.317	-0.15617																15.5549	1.20256	15.5723	51.6628
														160.292	-0.15296																15.5723	1.20276	15.5899	51.7065
														160.268	-0.16261																15.5899	1.20388	15.6073	51.7349
														160.243	-0.16583																15.6073	1.20559	15.635	51.6753
														160.218	-0.17227																15.635	1.20616	15.6526	51.3704
														160.194	-0.16261																15.6526	1.20449	15.6701	51.1658
														160.169	-0.15296																15.6701	1.20077	15.6877	50.953
														160.144	-0.16905																15.6877	1.19656	15.7051	50.7997
														160.12	-0.15296																15.7051	1.19313	15.7562	50.6905
														160.095	-0.16905																15.7562	1.19107	15.7738	50.6395
														160.071	-0.14008																15.7738	1.19165	15.7914	50.5618
														160.046	-0.15617																15.7914	1.19139	15.8103	50.3084
														160.021	-0.1433																15.8103	1.19022	15.8278	50.1046
														159.997	-0.13364																15.8278	1.18801	15.8453	49.9058
														159.972	-0.13042																15.8453	1.18522	15.8628	49.7362
														159.948	-0.14652																15.8628	1.18287	15.8914	49.5524
														159.923	-0.1433																15.8914	1.17996	15.909	49.463
														159.898	-0.1433																15.909	1.17894	15.9265	49.3907
														159.874	-0.12077																15.9265	1.17797	15.944	49.2792
														159.849	-0.12077																15.944	1.17673	15.9615	49.1072
														159.825	-0.1433																15.9615	1.17472	15.9894	48.814
														159.8	-0.13364																15.9894	1.17061	16.007	48.4389
														159.775	-0.14974																16.007	1.16782	16.0245	48.2186
														159.751	-0.12077																16.0245	1.16517	16.042	48.0552
														159.726	-0.14974																16.042	1.16324	16.0595	47.9837
														159.702	-0.14008																16.0595	1.16275	16.0875	48.0071
														159.677	-0.14008																16.0875	1.16375	16.105	48.0029
														159.653	-0.14008																16.105	1.16416	16.1225	47.8932
														159.628	-0.16583																16.1225	1.16322	16.1401	47.734
														159.603	-0.14652																16.1401	1.16134	16.1575	47.5312
														159.579	-0.15617																16.1575	1.15816	16.1854	47.2682
														159.554	-0.15296																16.1854	1.15299	16.2029	47.131
														159.53	-0.16583																16.2029	1.15086	16.2204	47.0588
														159.505	-0.16583																16.2204	1.14963	16.238	47.0186
														159.481	-0.15296																16.238	1.14981	16.2554	46.9582
														159.456	-0.15939																16.2554	1.15078	16.3073	46.7301
														159.432	-0.15617																16.3073	1.14891	16.325	46.4588
														159.407	-0.17549																16.325	1.14611	16.3425	46.1932
														159.383	-0.15296																16.3425	1.14295	16.3611	46.0326
														159.358	-0.1433																16.3611	1.13959	16.3787	45.9994
														159.334	-0.1433																16.3787	1.13725	16.3961	45.9653
														159.309	-0.14974																16.3961	1.13537	16.4136	45.9307
														159.285	-0.14008																16.4136	1.13443	16.4424	45.7748
														159.26	-0.12077																16.4424	1.13195	16.46	45.4507
														159.236	-0.09823																16.46	1.12997	16.4776	45.2274
														159.211	-0.1272																16.4776	1.12792	16.4951	45.0658
														159.187	-0.09501																16.4951	1.12631	16.5126	45.0013
														159.162	-0.08536																16.5126	1.12502	16.5407	44.9633
														159.138	-0.07892																16.5407	1.12384	16.5582	44.9614
														159.113	-0.0757																16.5582	1.12352	16.5757	44.902
														159.089	-0.0596																16.5757	1.12325	16.5932	44.7896
														159.064	-0.04673																16.5932	1.1225	16.6106	44.6335
														159.04	-0.04673																16.6106	1.12126	16.6389	44.4054
														159.016	-0.04351																16.6389	1.11827	16.6565	44.2436
														158.991	-0.03707																16.6565	1.11685	16.674	44.1626
														158.967	-0.02742																16.674	1.11576	16.6915	44.0976
														158.942	-0.01776																16.6915	1.11515	16.7091	44.0243
														158.918	-0.01132																16.7091	1.11437	16.7371	43.8602
														158.893	-0.02742																16.7371	1.1117	16.7547	43.4922
														158.869	-0.00488																16.7547	1.10883	16.7722	43.3158
														158.844	-0.01454																16.7722	1.106	16.7898	43.1774
														158.82	-0.0081																16.7898	1.1038	16.8073	43.1208
														158.796	-0.0081																16.8073	1.10261	16.8584	43.0207
														158.771	-0.01454																16.8584	1.10025	16.876	42.9544
														158.747	0.00477																16.876	1.09885	16.8936	42.8234
														158.722	-0.00488																16.8936	1.09664	16.9124	42.5712
														158.698	0.00156																16.9124	1.09334	16.93	42.3701
														158.674	-0.01132																16.93	1.09056	16.9474	42.2248
														158.649	0.00799																16.9474	1.08883	16.9649	42.1278
														158.625	0.00156																16.9649	1.08782	16.9943	42.0583
														158.6	0.00799																16.9943	1.08725	17.0118	41.9868
														158.576	0.00156																17.0118	1.08699	17.0294	41.9341
														158.552	-0.01776																17.0294	1.08622	17.0469	41.829
														158.527	0.01121																17.0469	1.08489	17.0644	41.6961
														158.503	0.01765																17.0644	1.08295	17.0928	41.4617
														158.479	0.02087																17.0928	1.07947	17.1104	41.2508
														158.454	0.00156																17.1104	1.07781	17.1279	41.1327
														158.43	0.02731																17.1279	1.07679	17.1454	41.0422
														158.406	0.0434																17.1454	1.07584	17.1629	40.9497
														158.381	0.03696																17.1629	1.07471	17.1913	40.835
														158.357	0.04984																17.1913	1.07249	17.2089	40.6758
														158.333	0.05306																17.2089	1.07032	17.2264	40.5355
														158.308	0.06594																17.2264	1.06793	17.2439	40.386
														158.284	0.09169																17.2439	1.06558	17.2614	40.2804
														158.26	0.07881																17.2614	1.06364	17.2901	40.1583
														158.235	0.08203																17.2901	1.0613	17.3076	40.0032
														158.211	0.10778																17.3076	1.06045	17.3253	39.9066
														158.187	0.10778																17.3253	1.05978	17.3428	39.8088
														158.162	0.12388																17.3428	1.05923	17.3602	39.6801
														158.138	0.12388																17.3602	1.058	17.4116	39.3622
														158.114	0.13353																17.4116	1.05206	17.4291	39.195
														158.089	0.13031																17.4291	1.04972	17.4467	39.0233
														158.065	0.14963																17.4467	1.04762	17.4656	38.8433
														158.041	0.14641																17.4656	1.04599	17.4832	38.7681
														158.017	0.1271																17.4832	1.04502	17.5007	38.6915
														157.992	0.14963																17.5007	1.04412	17.5181	38.6142
														157.968	0.15285																17.5181	1.04287	17.5475	38.485
														157.944	0.1625																17.5475	1.04038	17.5651	38.3118
														157.919	0.12066																17.5651	1.03826	17.5826	38.1872
														157.895	0.14963																17.5826	1.03635	17.6001	38.0536
														157.871	0.14641																17.6001	1.03438	17.6175	37.9493
														157.847	0.14319																17.6175	1.03293	17.6464	37.8306
														157.822	0.13353																17.6464	1.0309	17.6639	37.7466
														157.798	0.13031																17.6639	1.03015	17.6814	37.6617
														157.774	0.13997																17.6814	1.02905	17.6989	37.5724
														157.75	0.13997																17.6989	1.02795	17.7165	37.4432
														157.725	0.11744																17.7165	1.02664	17.7451	37.2816
														157.701	0.11744																17.7451	1.02429	17.7627	37.0827
														157.677	0.13031																17.7627	1.02287	17.7803	36.9467
														157.653	0.11422																17.7803	1.02133	17.7978	36.8425
														157.629	0.13353																17.7978	1.01959	17.8153	36.7395
														157.604	0.10134																17.8153	1.01782	17.844	36.5843
														157.58	0.13031																17.844	1.01444	17.8615	36.3541
														157.556	0.111																17.8615	1.01264	17.8791	36.213
														157.532	0.13997																17.8791	1.01098	17.8965	36.1086
														157.507	0.13031																17.8965	1.00969	17.914	36.0039
														157.483	0.11422																17.914	1.00848	17.9659	35.7177
														157.459	0.12388																17.9659	1.0022	17.9835	35.6033
														157.435	0.13031																17.9835	1.0004	18.001	35.5258
														157.411	0.14319																18.001	0.99917	18.0199	35.4228
														157.387	0.10456																18.0199	0.9984	18.0374	35.3136
														157.362	0.1271																18.0374	0.99772	18.055	35.1593
														157.338	0.14319																18.055	0.99644	18.0725	34.997
														157.314	0.14963																18.0725	0.99459	18.1016	34.7974
														157.29	0.13031																18.1016	0.99091	18.1192	34.658
														157.266	0.13997																18.1192	0.98826	18.1367	34.5772
														157.242	0.14319																18.1367	0.98571	18.1542	34.5003
														157.217	0.15929																18.1542	0.98362	18.1716	34.3845
														157.193	0.14319																18.1716	0.98142	18.2002	34.2799
														157.169	0.12388																18.2002	0.98005	18.2177	34.1168
														157.145	0.14641																18.2177	0.97997	18.2353	34.0128
														157.121	0.14319																18.2353	0.98004	18.2528	33.9147
														157.097	0.13675																18.2528	0.97964	18.2704	33.8396
														157.073	0.111																18.2704	0.97838	18.2993	33.7111
														157.048	0.1271																18.2993	0.9745	18.3168	33.6515
														157.024	0.1271																18.3168	0.97163	18.3344	33.5675
														157	0.10456																18.3344	0.96906	18.3519	33.4379
														156.976	0.09812																18.3519	0.96713	18.3693	33.2846
														156.952	0.08847																18.3693	0.96579	18.3983	33.1606
														156.928	0.08203																18.3983	0.96601	18.4158	33.0607
														156.904	0.06594																18.4158	0.9668	18.4334	33.101
														156.88	0.06594																18.4334	0.96695	18.4508	33.1232
														156.856	0.04662																18.4508	0.96627	18.4683	33.0204
														156.832	0.03375																18.4683	0.96436	18.5208	32.6805
														156.807	0.04018																18.5208	0.95657	18.5385	32.5517
														156.783	0.0434																18.5385	0.95569	18.556	32.4196
														156.759	0.00477																18.556	0.95528	18.5778	32.2426
														156.735	0.01443																18.5778	0.95428	18.5952	32.1712
														156.711	0.02087																18.5952	0.95309	18.6127	32.0904
														156.687	0.01443																18.6127	0.95084	18.6303	32.0138
														156.663	0.01443																18.6303	0.9483	18.6635	31.8492
														156.639	-0.0081																18.6635	0.94406	18.6811	31.7029
														156.615	-0.00166																18.6811	0.94245	18.6986	31.584
														156.591	0.00799																18.6986	0.94123	18.716	31.4706
														156.567	-0.01132																18.716	0.94084	18.7335	31.3707
														156.543	-0.02098																18.7335	0.9401	18.7605	31.2604
														156.519	-0.00488																18.7605	0.93853	18.7781	31.179
														156.495	0.00156																18.7781	0.93674	18.7956	31.1049
														156.471	-0.00488																18.7956	0.93479	18.8131	31.0256
														156.447	-0.01132																18.8131	0.93271	18.8306	30.9539
														156.423	-0.0242																18.8306	0.93182	18.8573	30.8976
														156.399	-0.01454																18.8573	0.9317	18.875	30.7864
														156.375	-0.0081																18.875	0.93198	18.8926	30.7049
														156.351	0.00799																18.8926	0.93136	18.9101	30.6146
														156.327	-0.02742																18.9101	0.92977	18.9276	30.5048
														156.303	-0.02098																18.9276	0.92708	18.9543	30.3141
														156.279	-0.01776																18.9543	0.92252	18.9719	30.0583
														156.255	-0.01454																18.9719	0.92021	18.9894	29.9538
														156.231	-0.03385																18.9894	0.91895	19.0069	29.8749
														156.207	-0.04351																19.0069	0.91825	19.0243	29.8563
														156.183	-0.02742																19.0243	0.91777	19.0745	29.7521
														156.159	-0.04029																19.0745	0.91467	19.0921	29.6948
														156.135	-0.06282																19.0921	0.91274	19.1096	29.6294
														156.111	-0.05317																19.1096	0.91109	19.1284	29.5339
														156.087	-0.06282																19.1284	0.91005	19.1458	29.4794
														156.063	-0.0596																19.1458	0.90996	19.1633	29.4214
														156.039	-0.06926																19.1633	0.91014	19.1809	29.3286
														156.015	-0.09823																19.1809	0.90965	19.2086	29.1922
														155.991	-0.09501																19.2086	0.9072	19.2262	29.0351
														155.967	-0.11433																19.2262	0.90481	19.2437	28.9285
														155.943	-0.11111																19.2437	0.90225	19.2612	28.8573
														155.919	-0.14008																19.2612	0.90024	19.2788	28.8417
														155.895	-0.1272																19.2788	0.89945	19.3059	28.8278
														155.871	-0.1272																19.3059	0.89942	19.3236	28.7507
														155.847	-0.14974																19.3236	0.89956	19.3411	28.6223
														155.823	-0.16583																19.3411	0.89868	19.3586	28.4849
														155.8	-0.14974																19.3586	0.89718	19.3761	28.3589
														155.776	-0.15296																19.3761	0.89492	19.403	28.2087
														155.752	-0.14008																19.403	0.8911	19.4205	28.1605
														155.728	-0.17549																19.4205	0.88908	19.438	28.1288
														155.704	-0.15939																19.438	0.88804	19.4556	28.1019
														155.68	-0.15296																19.4556	0.88794	19.4732	28.0754
														155.656	-0.16261																19.4732	0.88852	19.5	28.0062
														155.632	-0.15296																19.5	0.88872	19.5175	27.8569
														155.608	-0.15939																19.5175	0.88806	19.535	27.8188
														155.584	-0.15296																19.535	0.88636	19.5526	27.7691
														155.561	-0.13686																19.5526	0.88405	19.57	27.6866
														155.537	-0.14652																19.57	0.88162	19.6202	27.5517
														155.513	-0.1433																19.6202	0.87846	19.6378	27.4964
														155.489	-0.13686																19.6378	0.87866	19.6552	27.4209
														155.465	-0.1433																19.6552	0.87861	19.6743	27.3182
														155.441	-0.13364																19.6743	0.87818	19.6918	27.2747
														155.417	-0.14652																19.6918	0.87716	19.7092	27.2305
														155.394	-0.13042																19.7092	0.87566	19.7267	27.1741
														155.37	-0.1272																19.7267	0.87367	19.7547	27.0799
														155.346	-0.1272																19.7547	0.87137	19.7722	26.9911
														155.322	-0.14652																19.7722	0.87074	19.7898	26.9251
														155.298	-0.13686																19.7898	0.87039	19.8073	26.8712
														155.274	-0.12398																19.8073	0.87023	19.8248	26.8117
														155.251	-0.13042																19.8248	0.86969	19.852	26.7512
														155.227	-0.13686																19.852	0.8682	19.8695	26.7235
														155.203	-0.14008																19.8695	0.86677	19.8871	26.691
														155.179	-0.13686																19.8871	0.8654	19.9046	26.6123
														155.155	-0.1272																19.9046	0.86357	19.922	26.5283
														155.132	-0.14974																19.922	0.86228	19.9493	26.4105
														155.108	-0.15617																19.9493	0.86065	19.9669	26.2848
														155.084	-0.14652																19.9669	0.86078	19.9845	26.2415
														155.06	-0.14008																19.9845	0.86116	20.002	26.23
														155.036	-0.15617																20.002	0.86136	20.0195	26.1927
														155.013	-0.17227																20.0195	0.86068	20.0469	26.1091
														154.989	-0.15296																20.0469	0.85799	20.0644	26.0471
														154.965	-0.16261																20.0644	0.85591	20.0819	25.9701
														154.941	-0.15296																20.0819	0.85434	20.0994	25.9074
														154.917	-0.15939																20.0994	0.85338	20.1168	25.8585
														154.894	-0.14974																20.1168	0.85303	20.1676	25.8266
														154.87	-0.15617																20.1676	0.85353	20.1852	25.7719
														154.846	-0.1433																20.1852	0.85301	20.2028	25.6863
														154.822	-0.13042																20.2028	0.85173	20.2216	25.5823
														154.799	-0.13042																20.2216	0.84985	20.2392	25.515
														154.775	-0.12077																20.2392	0.84802	20.2567	25.4688
														154.751	-0.12077																20.2567	0.84662	20.2741	25.4277
														154.727	-0.10145																20.2741	0.84535	20.3028	25.411
														154.704	-0.10145																20.3028	0.84474	20.3204	25.327
														154.68	-0.08858																20.3204	0.84444	20.3379	25.2519
														154.656	-0.08214																20.3379	0.84363	20.3554	25.1454
														154.633	-0.05639																20.3554	0.84198	20.3729	25.0454
														154.609	-0.08214																20.3729	0.84011	20.4003	24.9301
														154.585	-0.05317																20.4003	0.83739	20.4178	24.8769
														154.561	-0.0596																20.4178	0.8363	20.4354	24.848
														154.538	-0.02742																20.4354	0.83578	20.4529	24.8102
														154.514	-0.04673																20.4529	0.83547	20.4703	24.7681
														154.49	-0.03063																20.4703	0.83502	20.4979	24.6712
														154.467	-0.02742																20.4979	0.83328	20.5154	24.5791
														154.443	-0.01776																20.5154	0.83186	20.533	24.5261
														154.419	-0.01776																20.533	0.83097	20.5505	24.4815
														154.396	-0.01454																20.5505	0.83018	20.5679	24.4433
														154.372	-0.02098																20.5679	0.82954	20.5958	24.4
														154.348	-0.00488																20.5958	0.82881	20.6134	24.2659
														154.325	-0.00488																20.6134	0.82809	20.6309	24.194
														154.301	-0.01776																20.6309	0.82687	20.6484	24.1371
														154.277	-0.01776																20.6484	0.82587	20.6659	24.0766
														154.254	-0.0081																20.6659	0.82472	20.717	23.9652
														154.23	0.00156																20.717	0.82182	20.7346	23.8958
														154.206	-0.00488																20.7346	0.82086	20.7521	23.8376
														154.183	-0.00488																20.7521	0.81969	20.771	23.7533
														154.159	-0.0081																20.771	0.81863	20.7886	23.6731
														154.135	0.01121																20.7886	0.81726	20.8061	23.5992
														154.112	0.00799																20.8061	0.81602	20.8236	23.5298
														154.088	-0.0081																20.8236	0.81455	20.8514	23.4586
														154.064	-0.00166																20.8514	0.81294	20.8691	23.4197
														154.041	0.02087																20.8691	0.81214	20.8866	23.3828
														154.017	0.03696																20.8866	0.81146	20.9041	23.3217
														153.994	-0.00488																20.9041	0.81061	20.9216	23.2581
														153.97	0.01765																20.9216	0.80968	20.9492	23.179
														153.946	0.03696																20.9492	0.80826	20.9668	23.1113
														153.923	0.0434																20.9668	0.80742	20.9844	23.0668
														153.899	0.03053																20.9844	0.80636	21.0019	23.0316
														153.876	0.03375																21.0019	0.80546	21.0194	22.9885
														153.852	0.0595																21.0194	0.80469	21.0473	22.9427
														153.828	0.06915																21.0473	0.80373	21.0648	22.8481
														153.805	0.08203																21.0648	0.80295	21.0823	22.7655
														153.781	0.06594																21.0823	0.8016	21.0998	22.6937
														153.758	0.09169																21.0998	0.80028	21.1172	22.6245
														153.734	0.111																21.1172	0.79875	21.1454	22.5768
														153.711	0.10778																21.1454	0.79723	21.1629	22.4968
														153.687	0.10134																21.1629	0.79653	21.1805	22.4576
														153.663	0.12388																21.1805	0.79625	21.1979	22.4022
														153.64	0.13031																21.1979	0.79548	21.2154	22.3309
														153.616	0.13353																21.2154	0.79465	21.2665	22.1588
														153.593	0.13353																21.2665	0.78974	21.2841	22.0874
														153.569	0.14963																21.2841	0.78819	21.3017	22.0472
														153.546	0.13353																21.3017	0.78778	21.3206	22.0023
														153.522	0.14319																21.3206	0.78768	21.3381	21.9924
														153.499	0.14963																21.3381	0.78819	21.3556	21.9643
														153.475	0.13031																21.3556	0.78814	21.3733	21.9182
														153.452	0.13353																21.3733	0.78735	21.4019	21.8142
														153.428	0.13675																21.4019	0.7845	21.4194	21.7393
														153.405	0.14963																21.4194	0.78289	21.4369	21.6727
														153.381	0.12066																21.4369	0.7814	21.4544	21.6142
														153.358	0.1271																21.4544	0.78048	21.4719	21.5645
														153.334	0.11744																21.4719	0.78034	21.4998	21.5127
														153.311	0.13353																21.4998	0.77996	21.5174	21.4535
														153.287	0.11422																21.5174	0.77955	21.535	21.4005
														153.264	0.12388																21.535	0.77848	21.5525	21.3362
														153.24	0.12066																21.5525	0.77692	21.57	21.2721
														153.217	0.13031																21.57	0.77529	21.5981	21.1889
														153.193	0.11422																21.5981	0.77339	21.6156	21.1187
														153.17	0.12066																21.6156	0.77308	21.6331	21.0808
														153.146	0.10134																21.6331	0.77272	21.6507	21.0479
														153.123	0.12388																21.6507	0.77228	21.6681	20.9942
														153.099	0.10456																21.6681	0.77143	21.6963	20.8976
														153.076	0.111																21.6963	0.76869	21.7139	20.7639
														153.052	0.12388																21.7139	0.76659	21.7314	20.6741
														153.029	0.13353																21.7314	0.76467	21.7489	20.6016
														153.005	0.111																21.7489	0.76324	21.7663	20.5319
														152.982	0.12066																21.7663	0.76204	21.8178	20.4536
														152.958	0.13353																21.8178	0.76031	21.8354	20.3898
														152.935	0.14319																21.8354	0.75917	21.8529	20.3229
														152.912	0.12066																21.8529	0.75739	21.8718	20.2163
														152.888	0.12066																21.8718	0.75553	21.8893	20.1455
														152.865	0.13997																21.8893	0.7538	21.9067	20.0889
														152.841	0.12388																21.9067	0.75261	21.9242	20.0367
														152.818	0.15285																21.9242	0.75163	21.953	20.0006
														152.795	0.12066																21.953	0.75108	21.9705	19.9624
														152.771	0.13353																21.9705	0.75092	21.9881	19.943
														152.748	0.14319																21.9881	0.75091	22.0056	19.9117
														152.724	0.14641																22.0056	0.75035	22.0231	19.8477
														152.701	0.13031																22.0231	0.74894	22.0513	19.7219
														152.678	0.111																22.0513	0.74541	22.0689	19.6219
														152.654	0.1271																22.0689	0.7437	22.0864	19.5694
														152.631	0.13997																22.0864	0.74277	22.1039	19.5434
														152.607	0.09491																22.1039	0.74244	22.1213	19.5429
														152.584	0.10778																22.1213	0.74264	22.1493	19.5113
														152.561	0.10456																22.1493	0.74227	22.1669	19.3821
														152.537	0.10134																22.1669	0.74126	22.1844	19.31
														152.514	0.07881																22.1844	0.73964	22.202	19.2333
														152.49	0.06915																22.202	0.73745	22.2195	19.1531
														152.467	0.07237																22.2195	0.73531	22.2477	19.0718
														152.444	0.0595																22.2477	0.73301	22.2652	19.0219
														152.42	0.05306																22.2652	0.7326	22.2828	18.9737
														152.397	0.03375																22.2828	0.73251	22.3004	18.9017
														152.374	0.03053																22.3004	0.73256	22.3178	18.8577
														152.35	0.02409																22.3178	0.73182	22.3695	18.7307
														152.327	0.03053																22.3695	0.72764	22.3871	18.6875
														152.304	0.01443																22.3871	0.72602	22.4046	18.6551
														152.28	0.01121																22.4046	0.72474	22.4236	18.6179
														152.257	0.00799																22.4236	0.72401	22.4411	18.5906
														152.234	0.00477																22.4411	0.72378	22.4586	18.552
														152.21	0.00156																22.4586	0.72381	22.4761	18.4941
														152.187	-0.00166																22.4761	0.72337	22.5051	18.4079
														152.164	-0.00488																22.5051	0.722	22.5226	18.3355
														152.141	0.00799																22.5226	0.721	22.5402	18.3014
														152.117	-0.01454																22.5402	0.71977	22.5577	18.2788
														152.094	-0.01776																22.5577	0.71838	22.5753	18.2518
														152.071	-0.01132																22.5753	0.71722	22.6034	18.1987
														152.047	0.00156																22.6034	0.7159	22.6209	18.0947
														152.024	-0.02098																22.6209	0.71504	22.6385	17.9983
														152.001	-0.01132																22.6385	0.71413	22.656	17.9015
														151.978	-0.01454																22.656	0.7128	22.6735	17.8367
														151.954	-0.00166																22.6735	0.71143	22.7018	17.7914
														151.931	-0.03385																22.7018	0.70947	22.7193	17.8128
														151.908	-0.01132																22.7193	0.70882	22.7369	17.815
														151.884	-0.02742																22.7369	0.70855	22.7543	17.7935
														151.861	-0.02098																22.7543	0.70829	22.7718	17.7513
														151.838	-0.01454																22.7718	0.70805	22.8004	17.6745
														151.815	-0.03063																22.8004	0.70689	22.8179	17.5256
														151.791	-0.0242																22.8179	0.70572	22.8355	17.4902
														151.768	-0.04351																22.8355	0.70423	22.853	17.4621
														151.745	-0.03707																22.853	0.70274	22.8704	17.4625
														151.722	-0.05639																22.8704	0.7018	22.9221	17.4695
														151.698	-0.05639																22.9221	0.70141	22.9397	17.4554
														151.675	-0.06926																22.9397	0.70162	22.9572	17.4082
														151.652	-0.0596																22.9572	0.70149	22.9762	17.2668
														151.629	-0.09823																22.9762	0.70033	22.9936	17.1546
														151.606	-0.08536																22.9936	0.69824	23.0111	17.0606
														151.582	-0.11111																23.0111	0.69553	23.0285	17.0187
														151.559	-0.09179																23.0285	0.69328	23.0581	17.0038
														151.536	-0.10789																23.0581	0.69152	23.0757	17.0446
														151.513	-0.13686																23.0757	0.69217	23.0931	17.0513
														151.49	-0.13364																23.0931	0.69328	23.1105	17.0104
														151.466	-0.13364																23.1105	0.69342	23.1281	16.9239
														151.443	-0.1272																23.1281	0.69249	23.1565	16.7999
														151.42	-0.13364																23.1565	0.68934	23.1741	16.7204
														151.397	-0.18514																23.1741	0.68761	23.1916	16.702
														151.374	-0.14974																23.1916	0.6866	23.2092	16.7053
														151.351	-0.14974																23.2092	0.68645	23.2267	16.7191
														151.327	-0.1433																23.2267	0.68661	23.2551	16.7022
														151.304	-0.17871																23.2551	0.68641	23.2727	16.6094
														151.281	-0.15617																23.2727	0.68555	23.2903	16.5267
														151.258	-0.14008																23.2903	0.684	23.3078	16.4559
														151.235	-0.13686																23.3078	0.68225	23.3254	16.4093
														151.212	-0.17227																23.3254	0.68106	23.3537	16.4015
														151.188	-0.13686																23.3537	0.6806	23.3713	16.3995
														151.165	-0.14008																23.3713	0.68086	23.3888	16.382
														151.142	-0.1272																23.3888	0.6811	23.4063	16.3425
														151.119	-0.16261																23.4063	0.68091	23.4239	16.279
														151.096	-0.14008																23.4239	0.67984	23.4759	16.1608
														151.073	-0.12077																23.4759	0.67594	23.4935	16.1278
														151.05	-0.11433																23.4935	0.675	23.511	16.1145
														151.027	-0.15296																23.511	0.67448	23.5297	16.1109
														151.003	-0.12077																23.5297	0.67426	23.5473	16.1059
														150.98	-0.12398																23.5473	0.6742	23.5648	16.0777
														150.957	-0.12077																23.5648	0.67396	23.5823	16.0371
														150.934	-0.14974																23.5823	0.67345	23.6119	15.9662
														150.911	-0.1272																23.6119	0.67184	23.6295	15.9166
														150.888	-0.11433																23.6295	0.67094	23.647	15.8945
														150.865	-0.11755																23.647	0.67022	23.6645	15.8839
														150.842	-0.15617																23.6645	0.66983	23.682	15.8746
														150.819	-0.13042																23.682	0.66975	23.7137	15.8474
														150.796	-0.14008																23.7137	0.66888	23.7313	15.7996
														150.773	-0.12077																23.7313	0.66818	23.7489	15.74
														150.749	-0.15617																23.7489	0.66708	23.7664	15.6859
														150.726	-0.14974																23.7664	0.66588	23.784	15.6496
														150.703	-0.1433																23.784	0.66491	23.8168	15.6228
														150.68	-0.1433																23.8168	0.66431	23.8344	15.6118
														150.657	-0.1433																23.8344	0.66429	23.8519	15.5925
														150.634	-0.14974																23.8519	0.66418	23.8693	15.5568
														150.611	-0.15617																23.8693	0.6637	23.8868	15.5033
														150.588	-0.14974																23.8868	0.66258	23.9114	15.4259
														150.565	-0.16905																23.9114	0.66035	23.929	15.3422
														150.542	-0.14008																23.929	0.65871	23.9464	15.3018
														150.519	-0.14008																23.9464	0.65755	23.964	15.2552
														150.496	-0.14652																23.964	0.65676	23.9815	15.2228
														150.473	-0.14008																23.9815	0.65625	24.0294	15.2027
														150.45	-0.13364																24.0294	0.65642	24.0469	15.1791
														150.427	-0.10467																24.0469	0.65617	24.0645	15.1424
														150.404	-0.12077																24.0645	0.65514	24.0832	15.1054
														150.381	-0.11111																24.0832	0.65347	24.1007	15.0639
														150.358	-0.09179																24.1007	0.65221	24.1182	15.016
														150.335	-0.08536																24.1182	0.65073	24.1357	14.9819
														150.312	-0.08536																24.1357	0.64998	24.161	14.9512
														150.289	-0.0757																24.161	0.64947	24.1785	14.9177
														150.266	-0.06604																24.1785	0.64933	24.196	14.9073
														150.243	-0.04995																24.196	0.64906	24.2135	14.9025
														150.22	-0.06604																24.2135	0.64867	24.231	14.8839
														150.197	-0.03385																24.231	0.64802	24.2558	14.8603
														150.174	-0.03707																24.2558	0.64721	24.2735	14.8128
														150.151	-0.04029																24.2735	0.64683	24.291	14.7804
														150.128	-0.01776																24.291	0.64663	24.3085	14.7341
														150.105	-0.03385																24.3085	0.64604	24.326	14.6943
														150.082	-0.01132																24.326	0.64532	24.3508	14.6487
														150.059	-0.01776																24.3508	0.64359	24.3682	14.6274
														150.036	-0.01454																24.3682	0.64258	24.3858	14.6097
														150.013	-0.01132																24.3858	0.64191	24.4033	14.5946
														149.99	-0.01132																24.4033	0.64179	24.4207	14.5764
														149.967	-0.00166																24.4207	0.64192	24.4456	14.5426
														149.944	-0.00488																24.4456	0.6417	24.4633	14.4611
														149.921	-0.01132																24.4633	0.6408	24.4808	14.4327
														149.899	-0.00488																24.4808	0.63957	24.4982	14.4027
														149.876	-0.0081																24.4982	0.63823	24.5157	14.3874
														149.853	0.00799																24.5157	0.63764	24.5641	14.3601
														149.83	-0.00488																24.5641	0.63717	24.5817	14.3489
														149.807	-0.01776																24.5817	0.63711	24.5992	14.3266
														149.784	0.00799																24.5992	0.63664	24.618	14.2828
														149.761	0.00477																24.618	0.63586	24.6356	14.2461
														149.738	0.01765																24.6356	0.63478	24.653	14.2027
														149.715	-0.02098																24.653	0.6336	24.6705	14.1562
														149.692	0.01121																24.6705	0.6326	24.6961	14.118
														149.669	0.03053																24.6961	0.63183	24.7136	14.0807
														149.647	0.03053																24.7136	0.63124	24.7311	14.0676
														149.624	0.00799																24.7311	0.63102	24.7486	14.0523
														149.601	0.01765																24.7486	0.63061	24.7661	14.0332
														149.578	0.03696																24.7661	0.63011	24.7915	13.9917
														149.555	0.0595																24.7915	0.62885	24.809	13.9482
														149.532	0.0595																24.809	0.62799	24.8265	13.9189
														149.509	0.05628																24.8265	0.62722	24.844	13.8836
														149.487	0.06594																24.844	0.62683	24.8615	13.8618
														149.464	0.07559																24.8615	0.62625	24.8867	13.8349
														149.441	0.09169																24.8867	0.62572	24.9043	13.7914
														149.418	0.08847																24.9043	0.62483	24.9217	13.7434
														149.395	0.10456																24.9217	0.62365	24.9393	13.7026
														149.372	0.10778																24.9393	0.62249	24.9568	13.6518
														149.349	0.111																24.9568	0.62144	24.9819	13.6159
														149.327	0.11422																24.9819	0.62051	24.9994	13.582
														149.304	0.13031																24.9994	0.62014	25.0169	13.5644
														149.281	0.13353																25.0169	0.61987	25.0344	13.5392
														149.258	0.13997																25.0344	0.61944	25.0519	13.4927
														149.235	0.11744																25.0519	0.6187	25.1002	13.4307
														149.213	0.13675																25.1002	0.61649	25.1177	13.3982
														149.19	0.14641																25.1177	0.61581	25.1353	13.373
														149.167	0.14319																25.1353	0.61524	25.1542	13.3536
														149.144	0.11422																25.1542	0.61476	25.1718	13.333
														149.121	0.13031																25.1718	0.6143	25.1893	13.304
														149.099	0.13675																25.1893	0.61372	25.2067	13.2708
														149.076	0.13997																25.2067	0.6132	25.2328	13.2237
														149.053	0.11744																25.2328	0.61191	25.2503	13.182
														149.03	0.12388																25.2503	0.61116	25.2678	13.1516
														149.007	0.13031																25.2678	0.61015	25.2854	13.1126
														148.985	0.12066																25.2854	0.60952	25.3029	13.0847
														148.962	0.10134																25.3029	0.60901	25.3282	13.0575
														148.939	0.12066																25.3282	0.60847	25.3457	13.0212
														148.916	0.11744																25.3457	0.6079	25.3632	12.9908
														148.894	0.13353																25.3632	0.60701	25.3808	12.9623
														148.871	0.09812																25.3808	0.60601	25.3982	12.9402
														148.848	0.10456																25.3982	0.60519	25.4236	12.9106
														148.825	0.12066																25.4236	0.60419	25.4412	12.8898
														148.803	0.1271																25.4412	0.6038	25.4588	12.8632
														148.78	0.10778																25.4588	0.6037	25.4763	12.8336
														148.757	0.12066																25.4763	0.60365	25.4937	12.8108
														148.734	0.11744																25.4937	0.60355	25.5188	12.7653
														148.712	0.1271																25.5188	0.60222	25.5364	12.7218
														148.689	0.10778																25.5364	0.60083	25.5539	12.6855
														148.666	0.11744																25.5539	0.59948	25.5714	12.6472
														148.643	0.13675																25.5714	0.59844	25.589	12.6092
														148.621	0.13675																25.589	0.59786	25.6375	12.5721
														148.598	0.13353																25.6375	0.59755	25.6551	12.531
														148.575	0.11744																25.6551	0.597	25.6726	12.4941
														148.553	0.13675																25.6726	0.59591	25.6913	12.4628
														148.53	0.14963																25.6913	0.59463	25.7087	12.4449
														148.507	0.14319																25.7087	0.59349	25.7263	12.4156
														148.485	0.11422																25.7263	0.5925	25.7438	12.3836
														148.462	0.11744																25.7438	0.59204	25.77	12.3503
														148.439	0.12066																25.77	0.59177	25.7876	12.3
														148.417	0.15607																25.7876	0.59156	25.8051	12.2682
														148.394	0.11744																25.8051	0.59096	25.8226	12.2366
														148.371	0.1271																25.8226	0.59016	25.8401	12.1982
														148.348	0.11744																25.8401	0.58896	25.866	12.1587
														148.326	0.111																25.866	0.58721	25.8836	12.1231
														148.303	0.11422																25.8836	0.58615	25.9011	12.0889
														148.281	0.10456																25.9011	0.5854	25.9185	12.0566
														148.258	0.08847																25.9185	0.58488	25.9361	12.0212
														148.235	0.09491																25.9361	0.58461	25.9616	11.9902
														148.213	0.07881																25.9616	0.58409	25.9792	11.964
														148.19	0.04662																25.9792	0.5836	25.9966	11.9468
														148.167	0.06272																25.9966	0.58271	26.0142	11.9253
														148.145	0.04984																26.0142	0.58183	26.0317	11.8986
														148.122	0.0595																26.0317	0.581	26.0573	11.8541
														148.099	0.02409																26.0573	0.57979	26.075	11.7729
														148.077	0.02731																26.075	0.57908	26.0925	11.7568
														148.054	0.01443																26.0925	0.57873	26.11	11.7395
														148.032	0.03053																26.11	0.57819	26.1275	11.7315
														148.009	0.02087																26.1275	0.57753	26.1761	11.689
														147.986	0.01765																26.1761	0.57553	26.1937	11.6627
														147.964	-0.00488																26.1937	0.57484	26.2112	11.6365
														147.941	0.01443																26.2112	0.57424	26.2299	11.5886
														147.919	-0.0081																26.2299	0.57382	26.2474	11.558
														147.896	0.00477																26.2474	0.57322	26.2648	11.5335
														147.873	-0.00488																26.2648	0.57292	26.2823	11.5117
														147.851	-0.00488																26.2823	0.57242	26.3088	11.4768
														147.828	-0.00488																26.3088	0.57133	26.3264	11.4432
														147.806	-0.01776																26.3264	0.57046	26.3438	11.4082
														147.783	0.00156																26.3438	0.5697	26.3613	11.379
														147.761	-0.01132																26.3613	0.56895	26.3789	11.3545
														147.738	-0.00166																26.3789	0.56835	26.4046	11.3134
														147.715	-0.02098																26.4046	0.5672	26.4221	11.2733
														147.693	-0.01132																26.4221	0.56654	26.4397	11.2506
														147.67	-0.01454																26.4397	0.56597	26.4572	11.2311
														147.648	-0.01776																26.4572	0.56533	26.4747	11.2171
														147.625	-0.03063																26.4747	0.5647	26.5005	11.1863
														147.603	-0.01132																26.5005	0.56371	26.518	11.1471
														147.58	-0.0242																26.518	0.56294	26.5356	11.1047
														147.558	-0.03063																26.5356	0.56205	26.5531	11.0654
														147.535	-0.03385																26.5531	0.56129	26.5706	11.0346
														147.512	-0.03385																26.5706	0.56065	26.5964	11.0061
														147.49	-0.04995																26.5964	0.55974	26.614	10.9913
														147.467	-0.04673																26.614	0.55897	26.6315	10.9711
														147.445	-0.04351																26.6315	0.55845	26.6491	10.9469
														147.422	-0.06282																26.6491	0.55793	26.6665	10.9069
														147.4	-0.0757																26.6665	0.5574	26.7158	10.8491
														147.377	-0.0757																26.7158	0.55561	26.7334	10.8107
														147.355	-0.08858																26.7334	0.55485	26.7509	10.7915
														147.332	-0.08858																26.7509	0.55428	26.7697	10.7789
														147.31	-0.12398																26.7697	0.55381	26.7874	10.7702
														147.287	-0.10467																26.7874	0.55366	26.8049	10.7601
														147.265	-0.09823																26.8049	0.55351	26.8224	10.7366
														147.242	-0.11111																26.8224	0.55293	26.8488	10.7013
														147.22	-0.15296																26.8488	0.55206	26.8664	10.6521
														147.198	-0.13364																26.8664	0.55105	26.884	10.6269
														147.175	-0.14652																26.884	0.5501	26.9015	10.5999
														147.153	-0.1272																26.9015	0.5493	26.919	10.5835
														147.13	-0.15939																26.919	0.54908	26.9452	10.5641
														147.108	-0.14652																26.9452	0.54879	26.9627	10.545
														147.085	-0.13686																26.9627	0.54868	26.9803	10.5123
														147.063	-0.14974																26.9803	0.54785	26.9978	10.485
														147.04	-0.17227																26.9978	0.54691	27.0154	10.4501
														147.018	-0.1433																27.0154	0.5457	27.0414	10.4333
														146.995	-0.14008																27.0414	0.54449	27.0589	10.4124
														146.973	-0.1272																27.0589	0.54391	27.0765	10.3949
														146.951	-0.15939																27.0765	0.54372	27.0939	10.3796
														146.928	-0.15617																27.0939	0.54375	27.1115	10.3554
														146.906	-0.13042																27.1115	0.54355	27.1377	10.3313
														146.883	-0.1272																27.1377	0.54286	27.1553	10.3164
														146.861	-0.14974																27.1553	0.54223	27.1727	10.3006
														146.838	-0.14008																27.1727	0.54139	27.1902	10.2812
														146.816	-0.13042																27.1902	0.54072	27.2077	10.2617
														146.794	-0.11755																27.2077	0.54021	27.257	10.2446
														146.771	-0.13686																27.257	0.53989	27.2746	10.2306
														146.749	-0.13686																27.2746	0.53965	27.2922	10.2051
														146.726	-0.13042																27.2922	0.53912	27.3112	10.1661
														146.704	-0.12077																27.3112	0.53821	27.3287	10.1394
														146.682	-0.1272																27.3287	0.53743	27.3462	10.1173
														146.659	-0.13686																27.3462	0.53679	27.3636	10.0963
														146.637	-0.13042																27.3636	0.53628	27.3908	10.0947
														146.615	-0.12077																27.3908	0.53618	27.4083	10.0746
														146.592	-0.12077																27.4083	0.53586	27.4259	10.0539
														146.57	-0.13364																27.4259	0.53524	27.4434	10.0329
														146.547	-0.13686																27.4434	0.53445	27.4608	10.0108
														146.525	-0.14652																27.4608	0.53382	27.4872	9.98325
														146.503	-0.13686																27.4872	0.53285	27.5049	9.95534
														146.48	-0.13686																27.5049	0.53238	27.5223	9.94647
														146.458	-0.15296																27.5223	0.53211	27.5398	9.93751
														146.436	-0.15296																27.5398	0.53182	27.5573	9.93246
														146.413	-0.14974																27.5573	0.53169	27.5835	9.90771
														146.391	-0.14008																27.5835	0.531	27.601	9.87988
														146.369	-0.14974																27.601	0.53044	27.6185	9.85664
														146.346	-0.13364																27.6185	0.52972	27.6361	9.84018
														146.324	-0.15296																27.6361	0.52921	27.6535	9.83179
														146.302	-0.13364																27.6535	0.52904	27.6799	9.82112
														146.279	-0.13364																27.6799	0.52896	27.6974	9.80268
														146.257	-0.14008																27.6974	0.5289	27.715	9.78298
														146.235	-0.12398																27.715	0.52843	27.7325	9.75877
														146.212	-0.13364																27.7325	0.52778	27.75	9.73542
[truncated: 18,434 more rows]

## Sheet: Figure S1
Figure S1-c			Figure S1-d
[truncated: 23 more rows]

[truncated: 15 more sheets: Figure S2, Figure S4, Figure S11, Figure S12, Figure S20, Figure S21, Figure S22, Figure S25, Figure S37, Figure S39, Figure S42, Figure S43, Figure S44, Figure S45, Figure S47]
